# Supplementary material for: The Transcriptomic Signature Of Disease Development And Progression Of Nonalcoholic Fatty Liver Disease
Source: Sci Rep. 2017 Dec 8;7:17193. doi: 10.1038/s41598-017-17370-6 (PMC5722878; doi:10.1038/s41598-017-17370-6)
Supplement: Supplementary file 2 — Supplementary Excel Sheet S1 [file 41598_2017_17370_MOESM2_ESM.xlsx]

## Sheet: Sheet1
De novo lipogenesis-srebp1c (Fig.1A)
Probe ID	Gene	logR 8wk	logR 24wk	logR 52wk	logR Tumor	pval 8wk	pval 24wk	pval 52wk	pval Tumor	FDR 8wk	FDR 24wk	FDR 52wk	FDR Tumor
2340048	Fasn	0.261758	0.113852	-0.00682044	-0.00893936	5.41879e-05	0.0220594	0.898837	0.835694	0.0059635	0.21053	0.978263	0.974415
1500102	Acsl5	0.236367	0.1539	-0.0216139	-0.0272868	0.000485564	0.0010774	0.796958	0.775772	0.0160764	0.0475477	0.951434	0.960117
2710193	Pnpla3	0.864473	0.838075	0.284792	0.0941026	2.84234e-07	7.58411e-07	0.0634784	0.595448	0.00116482	0.00505897	0.438478	0.920126
670608	Elovl6	0.563865	0.445947	0.134138	-0.0419994	0.000249758	0.000320816	0.460074	0.800949	0.0113661	0.0276702	0.829787	0.965429
2470427	Gpam	0.24552	0.0567201	-0.0225323	0.0429565	0.000762277	2.65546e-08	0.630076	0.284234	0.0202945	0.000446364	0.899623	0.787276
6840156	Srebf1	0.631133	0.312133	0.0703979	-0.104007	6.14063e-05	0.00481551	0.537175	0.425415	0.00617699	0.0978246	0.865062	0.86188
1430347	Pklr	0.268505	0.180227	0.0754212	-0.0642065	0.00321497	0.0317122	0.335042	0.422737	0.0472329	0.252355	0.758796	0.860734
7050274	Acly	0.186006	0.153109	-0.121542	-0.238212	0.0158577	0.000961324	0.425219	0.152555	0.122142	0.0450152	0.811768	0.681314
2570114	Acacb	0.218289	0.379835	0.255669	-0.0273768	0.0372858	0.000451177	0.0562882	0.825079	0.202736	0.0320215	0.421114	0.971626
3890274	Scd1	0.217295	0.190637	0.17428	-0.0768153	0.0774552	0.000548364	0.0107519	0.193752	0.302517	0.0352705	0.234857	0.723245
1980639	Fads2	0.382642	0.248758	0.0977752	0.184291	0.000173895	0.00289541	0.513827	0.38099	0.009556	0.0769709	0.856173	0.840687
Fatty acid b-oxidation (Fig.1B)
Probe ID	Gene	logR 8wk	logR 24wk	logR 52wk	logR Tumor	pval 8wk	pval 24wk	pval 52wk	pval Tumor	FDR 8wk	FDR 24wk	FDR 52wk	FDR Tumor
5090414	Acaa2	0.81027	0.161838	-0.0674158	0.0598524	5.93876e-06	0.229728	0.233938	0.455846	0.00303752	0.61055	0.681781	0.873528
1110554	Scp2	0.77957	0.13365	-0.0341523	0.0274202	9.76605e-05	0.420111	0.636848	0.751593	0.00735801	0.763954	0.901773	0.956413
730463	Acsl5	0.439156	0.240558	-0.0545148	-0.0230453	0.000175267	0.0427734	0.544928	0.79413	0.00960805	0.29111	0.867733	0.964591
7150255	Acadm	0.234206	0.0418119	0.0434994	-0.0224456	0.00109046	0.278216	0.23223	0.560086	0.0247604	0.659195	0.680236	0.908797
3450162	Echs1	0.105177	0.0284781	-0.0273255	-0.0100749	0.00909191	0.468788	0.574266	0.844575	0.0877673	0.793248	0.879854	0.977286
4780528	Acaa1b	0.546807	0.278494	0.0845478	0.18814	0.00279525	0.000256802	0.533274	0.204635	0.0433316	0.0262549	0.862827	0.730965
6040133	Ehhadh	0.488721	0.368759	0.2512	0.174609	0.00367666	0.0062879	0.0308774	0.0983022	0.0512323	0.111493	0.335274	0.612863
6450309	Slc27a2	0.217966	0.0841702	0.00813346	0.0192783	0.000104745	0.0200035	0.924807	0.717145	0.00758877	0.200838	0.984119	0.95031
Sterol Biosynthesis (Fig.1C)
Probe ID	Gene	logR 8wk	logR 24wk	logR 52wk	logR Tumor	pval 8wk	pval 24wk	pval 52wk	pval Tumor	FDR 8wk	FDR 24wk	FDR 52wk	FDR Tumor
4280112	Dhcr7	-0.146803	-0.216289	-0.354213	-0.0697264	0.0424897	0.0294878	0.0174281	0.614909	0.217841	0.243395	0.276342	0.924965
2690424	Fdps	-0.2189	-0.296155	-0.470608	0.0643172	0.120832	0.0165446	0.0143393	0.685848	0.382591	0.181525	0.259202	0.943835
2100097	Mvd	-0.203962	-0.210475	-0.30398	0.00969424	0.118797	0.0268293	0.0867727	0.943455	0.379542	0.232537	0.487851	0.992049
670025	Pmvk	-0.116501	-0.128376	-0.249617	-0.0322932	0.0695098	0.036505	0.04049	0.751571	0.285761	0.271401	0.373623	0.956413
290168	Sqle	-0.0358292	-0.169484	-0.273491	0.0560321	0.13174	0.00300632	0.0204761	0.537292	0.400657	0.0781901	0.292252	0.901948
5290671	Fdps	-0.274134	-0.202866	-0.367254	0.120459	0.0177009	0.0374868	0.115435	0.628787	0.130625	0.274356	0.539314	0.929452
540020	Cyp51	-0.339194	-0.554476	-0.541143	0.142625	0.0111389	0.000154187	0.00606439	0.485919	0.0986025	0.0219807	0.188169	0.885591
6560373	Tm7sf2	-0.0957701	-0.176038	-0.263915	0.00673451	0.321769	0.0124352	0.00308838	0.941284	0.617834	0.15686	0.14728	0.991696
4570333	Acss2	-0.0480341	-0.0656246	-0.268588	-0.0149947	0.62661	0.438196	0.138161	0.930865	0.832557	0.77432	0.569976	0.990492
4150747	Sc5d	-0.00331025	-0.0115665	-0.188329	-0.042027	0.960282	0.729755	0.106224	0.550245	0.985394	0.914024	0.523052	0.906188
10309	Insig1	0.0181085	-0.115213	-0.237235	0.0114588	0.825188	0.002276	0.13099	0.943843	0.929316	0.0685222	0.560675	0.992049
990338	Nsdhl	0.0122495	-0.252587	-0.201557	0.0697123	0.813689	0.00568628	0.0111013	0.292115	0.923687	0.106661	0.238801	0.792715
5670224	Rdh11	-0.47852	-0.506085	-0.429173	0.147028	0.000125343	2.69171e-06	0.0332603	0.445185	0.00822562	0.00529927	0.344264	0.869834
5890553	Lss	-0.364286	-0.384377	-0.353965	0.0469824	3.65514e-05	5.37416e-05	0.101947	0.776058	0.00525423	0.0148025	0.514853	0.960117
1070097	Hsd17b7	-0.364368	-0.334429	-0.304369	0.0250759	4.32504e-05	2.21174e-05	0.0239453	0.868542	0.00561656	0.01034	0.305686	0.981961
3360053	Pcsk9	-0.495634	-0.368548	-0.335662	0.0152828	3.76277e-05	3.27006e-05	0.128764	0.948032	0.00534113	0.0129065	0.557752	0.992678
3140768	Idi1	-0.906707	-0.67278	-0.466389	0.0532802	5.83159e-08	3.41962e-05	0.00416961	0.74481	0.0011337	0.0129981	0.162762	0.955094
6450056	Sqle	-1.1278	-1.03592	-0.638851	0.208425	2.59372e-06	6.71959e-09	0.0103943	0.453172	0.00221596	0.00030427	0.231627	0.872868
4830717	Nsdhl	-0.468827	-0.480092	-0.363283	0.047256	5.1707e-07	1.91649e-06	0.00586604	0.669925	0.00123229	0.00505897	0.185885	0.939277
6330603	Scap	-0.303849	-0.181264	-0.221436	-0.0251419	9.93247e-06	0.00219863	0.00465239	0.741687	0.00343322	0.0674094	0.170846	0.954461
4830129	Srebf2	-0.267737	-0.124561	-0.208279	0.0124628	5.12596e-05	0.00262533	0.00343542	0.86791	0.00577061	0.0731935	0.153289	0.981872
4060408	Hmgcr	-0.216443	-0.157922	-0.0853859	0.0176972	0.00113389	0.00438285	0.513981	0.888447	0.0252509	0.0933056	0.856173	0.9846
FXR-RXR signaling (Fig.1D)
Probe ID	Gene	logR 8wk	logR 24wk	logR 52wk	logR Tumor	pval 8wk	pval 24wk	pval 52wk	pval Tumor	FDR 8wk	FDR 24wk	FDR 52wk	FDR Tumor
6130162	Abcc2	0.493319	0.0543371	0.0725957	0.209184	1.45609e-05	0.285024	0.216104	0.0222487	0.00401657	0.666042	0.665893	0.412731
1410035	Slco1b2	0.509214	0.0697345	0.0178358	0.252763	1.31271e-05	0.180477	0.794187	0.0290809	0.00391058	0.554199	0.950389	0.447729
6330731	Abcb11	0.397252	0.0212742	-0.150257	0.332015	0.00018814	0.816831	0.0230558	0.00671184	0.00998866	0.945256	0.302714	0.291026
4290400	Abcg5	0.629238	0.181393	0.0599653	0.0459858	0.00014666	0.0473261	0.533097	0.74137	0.00888563	0.306158	0.862761	0.954461
650438	Abcg8	0.321111	-0.0235354	-0.187877	0.321348	0.0132719	0.733616	0.223559	0.115141	0.109735	0.915321	0.672305	0.638231
7210136	Abcb4	0.151002	0.0356601	0.00278988	0.212112	0.00303289	0.2762	0.96552	0.00175154	0.045518	0.657137	0.994064	0.185307
4540180	Scarb1	0.0749917	0.0334634	0.0254464	0.13603	0.0124379	0.218933	0.514586	0.034047	0.105429	0.599909	0.856283	0.469502
5420398	Nr0b2	0.0216484	0.0116879	-0.0425639	0.0494572	0.348926	0.557023	0.0188466	0.0393771	0.640291	0.840946	0.283561	0.489608
2600215	Lipc	-0.0450277	-0.146781	-0.00102525	0.0627135	0.0293832	0.00325447	0.956631	0.0145097	0.176109	0.080545	0.991259	0.368833
4880333	Cyp7a1	0.320958	0.0689725	0.543575	0.047893	0.0298139	0.638511	0.0188615	0.758597	0.177143	0.878198	0.283561	0.957352
2900735	Apoc3	0.213998	0.0338571	-0.0667731	-0.229718	0.0311702	0.650702	0.0480496	0.000890173	0.181814	0.883786	0.398637	0.16159
7400450	Slc27a5	0.109755	-0.03951	-0.0550276	-0.10578	0.102066	0.381464	0.387162	0.122723	0.350641	0.741693	0.791247	0.648101
7210687	Apoe	0.336055	0.0628291	-0.00831518	-0.0414328	0.00305421	0.62415	0.856758	0.429123	0.0456447	0.872827	0.968297	0.864037
5390240	Apoc2	0.14982	0.190769	-0.017149	-0.0523643	0.0962715	0.0325426	0.641574	0.171198	0.340329	0.256004	0.903762	0.701897
Peroxisome (Fig.2A)
Probe ID	Gene	logR 8wk	logR 24wk	logR 52wk	logR Tumor	pval 8wk	pval 24wk	pval 52wk	pval Tumor	FDR 8wk	FDR 24wk	FDR 52wk	FDR Tumor
4010398	Acaa2	0.785524	0.181068	-0.0578892	0.0487937	4.28933e-06	0.231176	0.296717	0.52163	0.00277465	0.612078	0.732482	0.897692
1240414	Suclg1	0.690058	0.174566	0.0478284	-0.0453556	1.57155e-06	0.168155	0.463395	0.528631	0.00173872	0.538282	0.831808	0.898947
1010608	Tmem14c	0.549318	0.17078	0.0425307	-0.124511	2.21529e-05	0.134472	0.468766	0.051824	0.00471935	0.490773	0.83478	0.525449
2570433	Etfdh	0.550671	0.150169	0.027536	-0.0091064	4.78577e-05	0.207856	0.544187	0.890923	0.0057178	0.586779	0.8675	0.985142
2510689	Dhrs4	0.408631	0.0502138	-0.00294495	-0.00550818	0.000131235	0.442616	0.94021	0.867906	0.00843909	0.77756	0.986735	0.981872
6580192	Hmgcl	0.550197	0.0921701	-0.0675823	-0.0974723	0.000101413	0.297037	0.125595	0.0119628	0.00743056	0.67707	0.553618	0.353702
3310161	Decr2	0.346186	0.112283	0.0113756	0.0244401	2.56534e-05	0.172998	0.818029	0.60407	0.00498546	0.54486	0.957537	0.92211
4220240	Acadl	0.436693	0.108113	0.0430654	0.11552	2.27908e-05	0.182597	0.15205	0.028032	0.00477774	0.557156	0.589015	0.443153
4780554	Acadvl	0.274017	0.00589859	-0.0625548	0.0489152	0.00492274	0.918951	0.0483413	0.0204047	0.0609272	0.978003	0.399208	0.405345
540546	Ech1	0.225723	0.0476727	-0.067781	5.43594e-06	0.00380021	0.439276	0.0362991	0.999892	0.0521467	0.775173	0.35748	0.999948
7210615	Hacl1	0.263481	0.0269746	-0.0797891	0.0136666	0.000502021	0.730734	0.28915	0.852208	0.0163141	0.914321	0.726581	0.978496
290575	Impa2	0.163112	0.0933476	0.00229235	-0.0774555	9.34211e-06	0.00374298	0.947957	0.0308756	0.00333611	0.0858592	0.989222	0.455548
6020543	Pex11a	0.353615	0.232906	0.0881332	0.0060358	0.00843486	0.00142153	0.419193	0.958958	0.0841646	0.0547854	0.808962	0.994274
1090037	Slc25a20	0.317292	0.141437	0.0572663	0.00931215	0.000442482	0.0383204	0.377632	0.86903	0.015365	0.277056	0.785103	0.981961
7150255	Acadm	0.234206	0.0418119	0.0434994	-0.0224456	0.00109046	0.278216	0.23223	0.560086	0.0247604	0.659195	0.680236	0.908797
6450309	Slc27a2	0.217966	0.0841702	0.00813346	0.0192783	0.000104745	0.0200035	0.924807	0.717145	0.00758877	0.200838	0.984119	0.95031
160121	Crat	0.226955	0.246728	0.0536997	0.0565317	0.00179089	0.0156068	0.441634	0.501246	0.0332349	0.175401	0.819774	0.889866
990685	Hsd17b4	0.102469	0.031992	-0.00812569	0.00509024	0.0143269	0.41234	0.842019	0.929813	0.114557	0.759238	0.964606	0.990398
6180300	Lonp2	0.157953	0.038277	-0.0530409	-0.0198954	0.0463688	0.482416	0.522895	0.80087	0.228867	0.801624	0.85936	0.965417
7200243	Acot8	0.0769121	0.0257215	-0.0101248	0.0291235	0.191523	0.537063	0.772289	0.207771	0.48376	0.831269	0.944793	0.733227
3800221	Aldh3a2	0.653046	0.260075	0.266907	0.242429	0.00106273	0.00869486	0.0237698	0.0227494	0.0243529	0.131413	0.304777	0.416713
5360356	Gpd2	0.290806	0.149993	-0.0643696	0.293442	0.00184811	0.00674834	0.329659	0.00110767	0.0338528	0.116089	0.754498	0.166836
730129	Acot7	0.188237	0.00991499	-0.0182682	0.106808	0.00965447	0.764236	0.756706	0.240531	0.0906899	0.927392	0.939961	0.757327
6400707	Aco1	0.125312	0.0670181	-0.0321394	-0.109431	0.0515849	0.0488171	0.556577	0.0976886	0.242783	0.310608	0.872689	0.611725
Nrf2-mediated oxidative stress (Fig.2B)
Probe ID	Gene	logR 8wk	logR 24wk	logR 52wk	logR Tumor	pval 8wk	pval 24wk	pval 52wk	pval Tumor	FDR 8wk	FDR 24wk	FDR 52wk	FDR Tumor
6290689	Enc1	0.340517	0.191034	0.117666	0.0960994	6.1715e-06	0.00263727	0.00640991	0.0143866	0.00303752	0.0733979	0.192271	0.367686
60609	Mapk1	0.14007	0.0749893	0.0577362	0.014958	0.000672014	0.00687423	0.0264999	0.550983	0.019078	0.11713	0.317697	0.906445
3940608	Dnajb6	0.195608	0.145871	0.127151	0.00855498	0.000633626	0.00373371	0.000155646	0.792472	0.0184747	0.0858204	0.0677672	0.964318
2570747	Ube2k	0.250858	0.156441	0.0536992	0.0841661	2.05748e-05	0.00851385	0.184578	0.127687	0.00465825	0.130398	0.632025	0.655086
2480577	Actb	0.401238	0.0975745	0.0878398	-0.0273959	0.000261516	0.0187713	0.230728	0.679193	0.0117013	0.19495	0.678825	0.942072
5270270	Mapk9	0.278145	0.0583952	0.048302	-0.0055656	2.01163e-07	0.373099	0.0783333	0.863073	0.00116482	0.735911	0.470863	0.98065
2940209	Ube2e3	0.202413	0.0227883	0.02793	0.0338228	8.36639e-06	0.64137	0.273177	0.261067	0.0032105	0.879104	0.713748	0.773902
1110201	Nfe2l2	0.294366	0.0775443	0.0354499	0.0952893	0.000178126	0.188309	0.565592	0.19851	0.00969438	0.563925	0.876534	0.727145
6130162	Abcc2	0.493319	0.0543371	0.0725957	0.209184	1.45609e-05	0.285024	0.216104	0.0222487	0.00401657	0.666042	0.665893	0.412731
4280402	Ephx1	0.297846	0.0563608	-0.0173688	0.292639	0.0051544	0.398938	0.83714	0.0228358	0.0625768	0.751802	0.963465	0.41762
4560619	Sqstm1	0.341971	-0.00858241	0.118359	0.20373	0.000579634	0.914519	0.0943535	0.00915329	0.0176032	0.976868	0.501859	0.320328
3400092	Dnajb12	0.177849	-0.0514215	0.0488481	0.039544	0.000783978	0.195091	0.0296802	0.429898	0.0205793	0.572219	0.331686	0.864037
2070543	Dnajc19	0.190768	0.0956405	0.0557318	-0.0689826	0.000252762	0.0529304	0.0964276	0.0883781	0.0114568	0.323136	0.504371	0.596278
6110014	Nqo2	0.411873	0.000808477	0.00131612	-0.0182169	0.000104274	0.991752	0.982263	0.805957	0.00758877	0.99795	0.995757	0.966757
3710544	Mgst3	0.350554	0.246311	0.145809	0.0106255	0.000501012	0.0148166	0.213144	0.932196	0.0163141	0.17115	0.662992	0.990492
7200133	Gclc	0.280048	0.0810682	-0.0108256	0.0243883	0.0047682	0.1533	0.939054	0.867489	0.0598583	0.518721	0.986619	0.981872
10551	Pik3c2a	0.0776965	0.0523832	0.0263574	0.000436711	0.00299168	0.119158	0.106412	0.988023	0.0451555	0.46428	0.523401	0.998024
4230615	Pik3ca	0.10141	0.00530815	0.0141266	0.0458261	0.00211548	0.924799	0.669369	0.145082	0.0367382	0.979108	0.914127	0.673574
6760669	Mafk	0.107411	-0.00838393	0.0252491	0.00653234	0.00217046	0.81505	0.469734	0.791934	0.0373296	0.944475	0.834834	0.964226
6280605	Atm	0.131717	0.00504535	-0.0289361	0.00185671	0.00113002	0.854686	0.28426	0.960063	0.0252185	0.958206	0.723055	0.994397
770327	Raf1	0.208975	0.0593466	-0.0427114	0.0249002	0.000469576	0.251858	0.377544	0.503924	0.0157736	0.634217	0.785081	0.890869
2900497	Pik3r2	0.074036	0.0125628	-0.0304612	0.0026608	0.000834928	0.441909	0.208016	0.927995	0.0212634	0.777074	0.656255	0.990256
2480692	Atf4	0.319143	-0.0281227	-0.0995767	0.131473	0.00105457	0.669549	0.0470931	0.0628464	0.0242642	0.891612	0.395406	0.550596
10220	Txn1	0.0471401	-0.0138997	-0.0204952	0.00359561	0.00254156	0.180634	0.019988	0.775345	0.0409262	0.554416	0.289903	0.960117
1980221	Akr7a5	0.272566	0.0125991	-0.0807539	-0.0955137	0.0100394	0.84737	0.0118645	0.0837463	0.0928965	0.955834	0.244622	0.588355
6020477	Map2k5	0.10502	-0.00807244	-0.116373	-0.012696	0.0070195	0.873338	0.00278095	0.678785	0.0754093	0.964104	0.141611	0.942072
1010435	Gsto1	0.190068	-0.0611802	-0.0525779	-0.595407	0.00526074	0.346744	0.245776	0.000589557	0.0632772	0.716217	0.691726	0.148195
2850450	Mapk14	0.232465	0.0371251	0.141964	-0.113749	0.000165002	0.0459593	0.0528508	0.15295	0.0093152	0.302165	0.412254	0.681803
3060471	Pik3r1	0.203777	-0.0925621	0.0381582	-0.119552	0.00645357	0.13397	0.51669	0.205732	0.071893	0.489977	0.85723	0.731362
1450066	Dnajc15	0.087576	-0.0185637	0.0600618	-0.0989846	0.00560207	0.582587	0.0301805	0.00259851	0.0657339	0.8542	0.333814	0.217521
4880193	Abcc4	0.2364	0.301777	0.600348	0.481153	0.00428901	4.74193e-05	0.0037273	0.0273514	0.0560007	0.0148025	0.157147	0.43934
2070746	Gstm3	0.344278	0.326862	0.406073	0.540771	0.0042857	0.000302065	0.0527626	0.035362	0.0559898	0.0270312	0.412001	0.474833
7510072	Gstm2	0.351859	0.116723	0.357643	0.447009	0.00239777	0.0548999	0.0040591	0.000737185	0.0395357	0.328255	0.161654	0.15336
7570382	Fth1	0.0835423	0.0727556	0.122118	0.0586912	0.00819761	0.000972259	0.00414397	0.163689	0.0827824	0.0450507	0.162762	0.693371
5080255	Cbr1	0.265275	0.21488	0.332521	0.00289593	0.000296297	0.0257773	0.00113687	0.971517	0.0125295	0.228029	0.111646	0.995475
4010673	Nqo1	0.100137	0.0673572	0.198469	0.0468665	0.00278664	0.155203	0.0364974	0.616549	0.0432426	0.520999	0.358646	0.925407
2940592	Gsta1	0.808044	0.66395	0.582537	0.29517	0.00592634	9.53105e-05	0.12189	0.436814	0.0680402	0.0187641	0.547772	0.867326
3060360	Prkcb	0.166681	0.314721	0.15525	-0.0981981	7.38269e-05	0.00220551	0.010162	0.0910471	0.00673984	0.0675666	0.229112	0.600194
Proteasome and CCT (Fig.2C)
Probe ID	Gene	logR 8wk	logR 24wk	logR 52wk	logR Tumor	pval 8wk	pval 24wk	pval 52wk	pval Tumor	FDR 8wk	FDR 24wk	FDR 52wk	FDR Tumor
4780154	Cct3	0.437769	0.0693001	0.0588426	0.0328103	2.85313e-05	0.233847	0.113835	0.433969	0.00511061	0.61527	0.537118	0.865554
6020482	Psma7	0.427181	0.000804603	0.0356157	0.0797361	7.24448e-05	0.992132	0.161471	0.0371435	0.00668918	0.998007	0.601826	0.482299
290070	Psmd7	0.376902	0.00426346	0.00130262	0.0742685	2.54214e-05	0.944045	0.970838	0.164653	0.00496535	0.983973	0.994745	0.693838
7050221	Cops4	0.26842	0.0428573	-0.00429311	0.0535533	0.000111237	0.0741585	0.833845	0.00741793	0.00777069	0.376201	0.962126	0.299102
5570228	Psmc4	0.161037	0.0208848	0.0188587	0.0177112	0.00010117	0.283889	0.570091	0.453725	0.00743056	0.665257	0.878598	0.873219
3800470	Psmb2	0.232401	-0.0268545	-0.0157674	-0.0311007	0.000118786	0.621696	0.575559	0.274734	0.00805201	0.871198	0.879948	0.779479
6370307	Psmc5	0.457241	-0.0033794	-0.035664	0.0493144	0.000331353	0.968439	0.117375	0.0827087	0.013325	0.99098	0.541777	0.586736
6330017	Psma4	0.231146	-0.036808	-0.000304174	0.0347981	0.000142744	0.213117	0.99371	0.436842	0.00883685	0.592906	0.998028	0.867326
2810128	Psmb7	0.439695	0.131205	0.0205959	0.129014	7.89252e-05	0.366924	0.634831	0.0313211	0.00684638	0.731245	0.90108	0.457057
7610433	Nsfl1c	0.209501	0.0363747	0.0285941	0.0804182	0.00182479	0.550224	0.515353	0.0824414	0.0336434	0.837832	0.856673	0.58555
360301	Cct6a	0.194242	0.0536373	0.0384672	0.0621925	0.00182565	0.217349	0.156918	0.136517	0.0336457	0.597702	0.59604	0.664846
5420068	Tcp1	0.271625	0.0489273	0.0142352	0.0841403	0.0094214	0.277388	0.635408	0.109082	0.0895868	0.65824	0.901237	0.628589
3130484	Psmd12	0.218303	0.00474852	0.00739279	0.04694	0.000479657	0.893578	0.804499	0.274849	0.0159467	0.971236	0.953381	0.779692
6420072	Psmc1	0.245372	-0.0273582	-0.0217434	0.0738291	0.00133588	0.671043	0.482252	0.344217	0.0280132	0.892361	0.840408	0.819483
4640128	Psmc2	0.202201	0.0368306	0.0112463	0.0625648	0.000153284	0.562439	0.732784	0.0747062	0.00895708	0.843646	0.932604	0.573762
70731	Cops5	0.18351	-0.0127218	-0.0208817	0.0700253	0.000182808	0.734961	0.388436	0.024605	0.00986617	0.915919	0.791999	0.426367
2350543	Psmc3	0.155296	-0.0508425	-0.0602353	0.0315141	0.0339559	0.430101	0.025837	0.539562	0.191687	0.769708	0.314834	0.902943
7650110	Psmb6	0.214286	-0.0286161	-0.0859706	0.0296993	0.0184166	0.700212	0.0075926	0.28268	0.133732	0.904341	0.203848	0.786348
4780736	Psmb3	0.175293	-0.0449521	-0.0397348	0.049671	0.00180258	0.541145	0.179733	0.114085	0.0333562	0.833091	0.625212	0.637266
2940730	Psmg2	0.175431	0.0332793	-0.101208	0.0623672	0.00856006	0.456363	0.00458125	0.0911501	0.0849116	0.786922	0.169289	0.600329
3840431	Asnsd1	0.16997	0.0413226	0.0436186	-0.0227219	0.0114571	0.33111	0.128992	0.380003	0.100327	0.704723	0.557961	0.840042
Mitochondrial dysfunctions (Fig.2D)
Probe ID	Gene	logR 8wk	logR 24wk	logR 52wk	logR Tumor	pval 8wk	pval 24wk	pval 52wk	pval Tumor	FDR 8wk	FDR 24wk	FDR 52wk	FDR Tumor
1990451	Atp5f1	0.382806	0.106418	0.0127782	0.00711174	3.32977e-05	0.32606	0.792175	0.900027	0.00522362	0.700965	0.94991	0.986345
4180379	Ndufs2	0.456119	0.132926	0.00862193	-0.0132565	0.000499397	0.269632	0.774661	0.69907	0.0163141	0.651701	0.94523	0.946249
5720278	Vdac3	0.338437	0.0923542	0.0360203	0.0133893	0.000233661	0.150074	0.137789	0.772154	0.0109755	0.513955	0.569856	0.959736
5900242	Ndufa8	0.469466	0.0832987	0.00799546	0.14503	0.000148226	0.289813	0.785302	0.0256864	0.00888563	0.670758	0.948735	0.431596
5270270	Mapk9	0.278145	0.0583952	0.048302	-0.0055656	2.01163e-07	0.373099	0.0783333	0.863073	0.00116482	0.735911	0.470863	0.98065
6860056	Atp5j	0.279675	0.0173885	0.0276043	-0.0266691	9.0758e-05	0.736041	0.41999	0.453058	0.00719722	0.916587	0.809293	0.872868
1190670	Fis1	0.288023	0.0369313	-0.0111841	0.0579284	0.00362244	0.680058	0.533529	0.151437	0.0507198	0.896562	0.862827	0.680034
1260450	Ndufs3	0.334515	-0.00343823	-0.0518155	0.0670428	0.000694539	0.948069	0.219596	0.29791	0.0193416	0.984951	0.669419	0.795858
6290392	Cox17	0.226671	0.00599617	0.0297167	0.0514863	0.000451916	0.939084	0.135602	0.171664	0.015448	0.982757	0.567688	0.702402
3830386	Gpx4	0.520962	0.245948	0.164092	0.0269356	0.000101189	0.0746791	0.0320207	0.733723	0.00743056	0.37732	0.338848	0.952765
6040017	Ndufs4	0.218076	0.123472	0.0262072	0.0181944	0.00129116	0.061141	0.410824	0.653007	0.0274524	0.344815	0.804157	0.93568
6330730	Ndufa9	0.24017	0.00743771	-0.0498346	-0.065375	0.00180233	0.89359	0.0847089	0.134904	0.0333562	0.971236	0.483518	0.662679
6400576	Ndufa11	0.286657	0.0440224	-0.0901562	0.0234522	0.00370694	0.617782	0.0234024	0.554442	0.0514574	0.86964	0.303929	0.907426
3060440	Surf1	0.219508	0.0726756	-0.0420318	0.017691	0.00247975	0.24329	0.0302659	0.363668	0.0402745	0.625116	0.333998	0.830008
3180075	Sdhb	0.333572	0.108282	-0.0490619	-0.139099	0.000188572	0.304091	0.478682	0.0764348	0.00999707	0.683726	0.83883	0.575116
5560451	Cyc1	0.270117	0.053972	-0.0536465	0.0301985	5.98395e-05	0.415806	0.309707	0.630482	0.0061442	0.76161	0.741962	0.929509
1450138	Ndufb7	0.220336	0.00930846	-0.0380333	-0.0495869	0.000397524	0.854767	0.118977	0.0275599	0.0145281	0.958206	0.544334	0.440671
5340092	Aco2	0.251267	0.135962	0.0675905	0.0495582	0.00148829	0.0160997	0.14537	0.434432	0.0300719	0.178592	0.579213	0.865704
1260554	Cox7a2l	0.218298	0.0952321	0.0836989	-0.000405741	0.000531389	0.135868	0.040369	0.993227	0.0168251	0.493006	0.372898	0.998736
3390075	Psen1	0.201655	0.00684845	0.101733	0.00844254	0.00299508	0.85214	0.0154552	0.86319	0.0451616	0.957476	0.266558	0.98065
7200767	Lrrk2	0.0741952	-0.0135765	0.0180871	-0.0195574	9.10722e-05	0.500768	0.288306	0.120928	0.00720951	0.812065	0.725424	0.646606
1580471	Atp5g3	0.117302	0.0443513	-0.0371485	0.00122976	0.00174285	0.0814169	0.330758	0.979642	0.0327505	0.393116	0.755463	0.997221
2650608	Uqcrc2	0.086963	0.0377338	-0.00811272	-0.0145461	0.00647563	0.116827	0.844121	0.755381	0.0720273	0.461007	0.964935	0.957067
3390221	Bace2	0.109509	0.0574005	0.0164814	-0.0356919	0.00798495	0.159041	0.74977	0.509786	0.0814339	0.525753	0.937492	0.893066
2340259	Pdha1	0.243011	0.0939994	0.104394	0.131334	0.00432794	0.022906	0.0096712	0.0031311	0.0562819	0.214654	0.224713	0.226971
2450059	Prdx3	0.350345	0.164477	0.251817	0.263164	2.53451e-05	0.0484267	0.000908373	0.000594544	0.00496535	0.309532	0.103833	0.148195
5340577	Xdh	0.382435	0.0249104	0.128072	0.0627581	0.000160804	0.550899	0.0500144	0.461768	0.00918973	0.838067	0.404411	0.875737
5360356	Gpd2	0.290806	0.149993	-0.0643696	0.293442	0.00184811	0.00674834	0.329659	0.00110767	0.0338528	0.116089	0.754498	0.166836
Unfolded Protein Response (Fig.2E)
Probe ID	Gene	logR 8wk	logR 24wk	logR 52wk	logR Tumor	pval 8wk	pval 24wk	pval 52wk	pval Tumor	FDR 8wk	FDR 24wk	FDR 52wk	FDR Tumor
1510739	Cd82	0.371491	0.0145392	-0.00803142	0.154412	0.000664638	0.862268	0.849387	0.0416399	0.0189665	0.960647	0.965856	0.496339
1190673	Hspa9	0.263701	0.0224953	0.017954	0.0605006	0.000161008	0.646372	0.393251	0.186396	0.00918973	0.882052	0.794776	0.715259
6250632	Mbtps1	0.283358	0.00853109	0.0380817	0.0569112	0.000292029	0.890176	0.142192	0.158367	0.0124932	0.970046	0.574992	0.687584
2480692	Atf4	0.319143	-0.0281227	-0.0995767	0.131473	0.00105457	0.669549	0.0470931	0.0628464	0.0242642	0.891612	0.395406	0.550596
2030593	Hspa8	0.649339	0.195294	0.259627	0.0366561	4.58829e-05	0.0413207	0.0021403	0.624355	0.00568645	0.286618	0.132437	0.928181
6840156	Srebf1	0.631133	0.312133	0.0703979	-0.104007	6.14063e-05	0.00481551	0.537175	0.425415	0.00617699	0.0978246	0.865062	0.86188
1110201	Nfe2l2	0.294366	0.0775443	0.0354499	0.0952893	0.000178126	0.188309	0.565592	0.19851	0.00969438	0.563925	0.876534	0.727145
2320402	Pparg	0.426588	0.290016	0.267626	0.118811	0.000888579	0.00420489	0.00094398	0.129087	0.0220712	0.0912321	0.103833	0.657137
4120689	Edem1	0.11454	0.00804484	0.0586676	-0.0713006	0.00143526	0.808385	0.00260483	0.0338247	0.0293013	0.942288	0.138927	0.468241
7380400	Cebpa	0.118347	0.0457085	0.0225672	-0.0829272	0.00239576	0.0359156	0.644224	0.00296565	0.0395357	0.269522	0.904511	0.221829
2680692	P4hb	0.131675	-0.0518777	-0.0313622	-0.0457259	0.00305652	0.236731	0.472713	0.295734	0.0456447	0.618333	0.835902	0.795041
60086	Cebpg	0.142118	-0.0382143	0.129158	0.0385054	0.000126415	0.313596	0.00437087	0.578049	0.00826004	0.691168	0.165876	0.914802
1230605	Ddit3	0.177097	0.0146068	0.0758487	0.413214	0.00253353	0.777149	0.102123	0.00205853	0.0408408	0.930992	0.515062	0.201758
5260095	Hspa2	0.102573	0.115466	0.116633	0.0669915	0.000369835	0.0235209	0.0538818	0.375122	0.0140491	0.217482	0.414583	0.837324
6420612	Bcl2	0.0749005	0.234714	0.120869	-0.0950368	0.007185	0.0107084	0.0840089	0.153842	0.0763898	0.146535	0.482069	0.682673
Autophagy (Fig.2F)
Probe ID	Gene	logR 8wk	logR 24wk	logR 52wk	logR Tumor	pval 8wk	pval 24wk	pval 52wk	pval Tumor	FDR 8wk	FDR 24wk	FDR 52wk	FDR Tumor
3120253	Atg3	0.283987	0.0175887	0.0816446	-0.12138	0.000210258	0.597528	0.0450898	0.0159941	0.0104395	0.861074	0.389872	0.377475
6330561	Lamp2	0.253795	0.114144	0.0727196	-0.0275958	0.000574197	0.0817379	0.128256	0.715812	0.017485	0.39354	0.557028	0.950187
5310746	Atg7	0.0765071	0.0448869	-0.0152668	-0.151257	0.0433024	0.12764	0.513141	0.000738332	0.220262	0.480197	0.85601	0.15336
1570131	Lamp1	0.0571235	0.0861409	0.0424293	-0.12957	0.0592464	0.00227287	0.298061	0.0335409	0.26142	0.0684749	0.733545	0.466874
5270524	Becn1	0.150535	0.0992489	0.0332716	0.270109	0.00634748	0.174833	0.423356	0.000627279	0.0711299	0.547241	0.811524	0.148195
4560619	Sqstm1	0.341971	-0.00858241	0.118359	0.20373	0.000579634	0.914519	0.0943535	0.00915329	0.0176032	0.976868	0.501859	0.320328
Apoptosis (Fig.3)
Probe ID	Gene	logR 8wk	logR 24wk	logR 52wk	logR Tumor	pval 8wk	pval 24wk	pval 52wk	pval Tumor	FDR 8wk	FDR 24wk	FDR 52wk	FDR Tumor
1940722	Casp1	0.159557	0.430457	0.610327	-0.273172	0.00726085	0.00110965	0.000337805	0.0463051	0.0768354	0.0483134	0.0805332	0.510447
5290017	Casp4	-0.00442095	0.22457	0.426598	-0.197803	0.949915	0.00362116	0.00269837	0.105363	0.980903	0.0846375	0.140604	0.62219
3120465	Cstb	0.200301	0.33521	0.3476	0.0480634	2.85547e-05	4.46887e-05	0.00909753	0.668063	0.00511061	0.0146634	0.218191	0.938816
60048	Mcl1	-0.0043643	0.0824226	0.215773	0.051077	0.94111	0.0483719	0.00137841	0.400796	0.977894	0.309251	0.115977	0.850533
5890221	Fas	0.0489157	0.107073	0.204235	-0.0477533	0.372323	0.0944182	0.0383406	0.686247	0.660425	0.420068	0.365978	0.943866
270025	Traf3	0.0737209	0.123027	0.134131	-0.00339894	0.155465	0.00826528	0.173592	0.965827	0.43452	0.128505	0.61806	0.994817
6420040	Src	-0.0358783	0.0473584	0.0604192	0.00810063	0.372075	0.0216327	0.117265	0.821121	0.660194	0.208681	0.541492	0.970992
5700373	Tnfrsf11a	0.0316161	0.0302045	0.0468504	-0.0171164	0.0180844	0.260681	0.00155068	0.293313	0.132312	0.642603	0.121266	0.793846
3850463	Traf1	0.0609552	0.0695096	0.0967699	-0.057539	0.0016456	0.0104701	0.00118473	0.0244971	0.0316948	0.145226	0.112007	0.426163
4830097	Tnf	0.00767682	0.044754	0.0243054	-0.0309996	0.56279	0.0110978	0.106016	0.101822	0.794716	0.149293	0.522531	0.617035
5220324	Tnfrsf11b	0.183966	0.343621	0.0131303	-0.0607011	0.00655264	1.22236e-05	0.722718	0.135707	0.0724744	0.0081431	0.929566	0.663732
6560204	Tnfrsf21	0.101327	0.366536	0.202892	-0.189698	0.167854	0.000457404	0.0534459	0.0656795	0.452103	0.0321427	0.413477	0.556911
6060025	Casp2	-0.0302421	0.206857	0.107194	-0.0451236	0.495614	0.00266633	0.0277374	0.532031	0.750265	0.0738886	0.323215	0.900324
3290707	Tnfsf10	-0.011241	0.0182173	0.0542224	-0.034284	0.752595	0.0797091	0.00141882	0.0844954	0.89739	0.389609	0.116865	0.588727
870451	Tnfsf4	0.00178764	0.0457664	0.017354	0.000396562	0.929571	0.00127061	0.279096	0.986431	0.973135	0.0520153	0.718872	0.99773
3780279	Bax	0.150649	0.0629851	0.0176885	0.129379	0.00388728	0.0568782	0.62116	0.0179415	0.052857	0.333127	0.897068	0.390108
3940017	Bcl2l13	0.310353	0.0649855	0.0920194	0.0160197	0.00117725	0.0992432	0.0152582	0.645145	0.0258171	0.429561	0.26502	0.933018
1770541	Tnfrsf12a	0.2081	0.105762	0.173101	0.0863452	0.00367262	0.0230507	0.00568489	0.321163	0.0512165	0.215341	0.18387	0.805723
2060546	Tnfrsf19	0.273621	0.0474643	0.175419	0.438221	0.000451628	0.198263	0.111475	0.0108419	0.015448	0.576147	0.533075	0.343649
240301	Fas	0.256973	0.0841534	0.140557	0.000665855	0.000686	0.111868	0.0516904	0.994258	0.0192618	0.453231	0.409528	0.998736
7560685	Tnfrsf1a	0.0769091	0.0162509	0.0317182	-0.0229359	0.000915215	0.56917	0.216535	0.418234	0.0223527	0.848033	0.666142	0.858213
4780653	Bcl2l2	0.151058	-0.0493543	-0.0568908	0.00461159	0.00126561	0.027135	0.0672656	0.900392	0.0271276	0.234005	0.447555	0.986421
6980010	Parp1	0.119296	0.00317204	-0.0332849	-0.0179929	0.0056198	0.928022	0.220021	0.603087	0.0658567	0.979752	0.669585	0.922029
4560612	Casp7	0.164784	-0.0294003	0.0456687	-0.0654969	0.0273272	0.416324	0.1491	0.357017	0.168537	0.762018	0.58509	0.826076
4480646	Casp6	0.196958	-0.034126	0.0368062	-0.0168102	0.0081184	0.486741	0.123238	0.341759	0.0822944	0.804179	0.550009	0.817827
TLR signaling (Fig.4A)
Probe ID	Gene	logR 8wk	logR 24wk	logR 52wk	logR Tumor	pval 8wk	pval 24wk	pval 52wk	pval Tumor	FDR 8wk	FDR 24wk	FDR 52wk	FDR Tumor
6290338	Tlr4	0.0302107	0.181409	0.110389	-0.061094	0.545342	0.000655686	0.0246648	0.218441	0.783525	0.038009	0.309033	0.740634
1570487	Tlr7	0.0641726	0.24018	0.184458	-0.0927702	0.134086	0.000398181	0.0059231	0.12628	0.404058	0.0300756	0.186253	0.652976
430523	Tnfaip3	0.18123	0.309839	0.285422	-0.0528194	0.0295066	0.000236414	0.000364817	0.418398	0.176311	0.0256716	0.0822195	0.858276
7040170	Ubd	0.423782	0.714128	1.00537	-0.139081	0.000509693	0.00159479	0.00642591	0.695333	0.0164971	0.05791	0.192271	0.945776
6020674	Cd14	-0.00993171	0.46538	0.517062	-0.145856	0.96999	0.000181314	0.0399615	0.564211	0.988792	0.0228693	0.371534	0.910252
1030497	Irak3	-0.201347	0.243407	0.359253	-0.268665	0.249276	0.00316558	0.00850787	0.0457651	0.549738	0.0798002	0.212256	0.51023
2000131	Tlr2	0.0107653	0.269616	0.395521	-0.0561269	0.938274	0.00167904	0.00187211	0.591508	0.976495	0.0596183	0.127208	0.918963
6860482	Tlr8	0.0186	0.0423898	0.049088	-0.0413033	0.307972	0.00324543	0.0223701	0.066346	0.60553	0.0804876	0.300665	0.557678
6940719	Tlr1	0.100554	0.237525	0.144659	0.0576885	0.00186512	0.000267406	0.00469244	0.430473	0.0339988	0.0262549	0.171487	0.864208
1050288	Tlr6	0.0584195	0.102172	0.121287	0.0623064	0.0241612	0.000259941	0.00381857	0.217908	0.156784	0.0262549	0.158767	0.740606
2630091	Il1a	0.176805	0.116989	0.0943177	-0.0507539	6.82364e-05	0.00243911	0.0170004	0.131659	0.00645363	0.0705196	0.273993	0.658572
7560291	Jun	0.0760259	0.114043	0.133107	-0.0362761	0.212793	0.000499379	0.333256	0.690833	0.509796	0.0334998	0.757331	0.94512
Fcgr-mediated phagocytosis (Fig.4B)
Probe ID	Gene	logR 8wk	logR 24wk	logR 52wk	logR Tumor	pval 8wk	pval 24wk	pval 52wk	pval Tumor	FDR 8wk	FDR 24wk	FDR 52wk	FDR Tumor
3830678	Fcgr3	0.227593	0.422902	0.414462	-0.153614	0.00239249	2.46099e-05	0.0077356	0.245712	0.0395093	0.0110333	0.205182	0.760941
4150414	Fyb	0.179158	0.349249	0.361073	-0.163319	0.000782046	0.000110036	0.00379792	0.15647	0.0205405	0.019486	0.158767	0.686501
4040523	Inpp5d	0.0627258	0.179636	0.143537	-0.0760767	0.0706828	0.00170967	0.00201128	0.0526192	0.288487	0.0599656	0.130852	0.526293
5340180	Was	0.12383	0.333973	0.262912	-0.151681	0.018979	6.42804e-05	0.00371985	0.0498733	0.136022	0.0158816	0.156979	0.519417
5720255	Pld4	0.126297	0.373964	0.532107	-0.291613	0.0789881	0.00149203	0.00164657	0.0356006	0.30609	0.0560507	0.123114	0.476368
5270608	Vav1	-0.0321321	0.338092	0.442716	-0.244654	0.511501	0.00200512	0.00111865	0.0275706	0.76102	0.0645301	0.110839	0.440671
4490243	Rac2	0.0666299	0.205464	0.201196	-0.13405	0.0555595	0.000289624	0.0121158	0.0598375	0.252793	0.0267556	0.246758	0.543568
5290647	Lcp2	0.0663978	0.308234	0.237991	-0.134691	0.299886	0.00485698	0.00615047	0.0698471	0.598526	0.0981387	0.188778	0.563561
6250433	Actr3	-0.0171646	0.220024	0.211946	0.0293754	0.726164	0.00027284	0.00135785	0.548101	0.884789	0.0262549	0.115977	0.905638
5050463	Hmox1	0.116703	0.281221	0.339627	0.000838375	0.0966737	0.000828367	0.000381678	0.994146	0.341138	0.0419098	0.0834916	0.998736
7560452	Nck1	0.0611779	0.120573	0.162734	-0.0178092	0.176441	0.00165211	0.0176692	0.812151	0.463849	0.059091	0.276729	0.968884
1470309	Arpc1b	-0.0610819	0.267948	0.248695	-0.204648	0.543778	0.00079814	0.00917609	0.033207	0.782521	0.0416366	0.219157	0.465551
6330079	Hck	-0.0708994	0.129175	0.0729944	-0.0546795	0.0547055	0.00222641	0.000125671	0.00101913	0.250518	0.0678718	0.0650869	0.165997
3060360	Prkcb	0.166681	0.314721	0.15525	-0.0981981	7.38269e-05	0.00220551	0.010162	0.0910471	0.00673984	0.0675666	0.229112	0.600194
6770392	Vav3	0.10173	0.143446	0.0563231	-0.0778856	0.0146824	0.0009082	0.032307	0.00910907	0.116189	0.0437958	0.340524	0.320155
1170372	Actb	0.105595	0.251949	0.0395363	-0.0312157	0.0419469	0.00080349	0.589193	0.52839	0.216372	0.041693	0.88541	0.898947
1500722	Pld3	0.0620389	0.118948	0.0457609	-0.0788981	0.170641	4.00658e-05	0.07416	0.014413	0.455966	0.0140637	0.462316	0.367686
7200358	Arf6	-0.164261	0.194312	0.11199	0.204729	0.0270478	0.00152785	0.0629717	0.0479504	0.167728	0.0568558	0.436747	0.514026
IFNg signaling (Fig.4C)
Probe ID	Gene	logR 8wk	logR 24wk	logR 52wk	logR Tumor	pval 8wk	pval 24wk	pval 52wk	pval Tumor	FDR 8wk	FDR 24wk	FDR 52wk	FDR Tumor
3830678	Fcgr3	0.227593	0.422902	0.414462	-0.153614	0.00239249	2.46099e-05	0.0077356	0.245712	0.0395093	0.0110333	0.205182	0.760941
4200646	Ctss	0.217315	0.678865	0.500802	-0.17114	0.00804638	4.58975e-05	0.00266527	0.230634	0.0819128	0.0146743	0.14017	0.749028
2850575	Vcam1	0.338616	0.598261	0.624705	-0.11695	0.00338937	0.000205787	0.00608776	0.572022	0.0486982	0.023893	0.188169	0.912664
2850010	Cd86	0.0745307	0.283132	0.31489	-0.156598	0.216805	0.000912881	0.0116473	0.147333	0.513757	0.0438813	0.24293	0.675612
3710403	P2ry6	0.0678731	0.35019	0.396413	-0.208426	0.21716	0.000989263	0.00194057	0.0497362	0.514249	0.045393	0.128466	0.519417
2230538	Cd44	0.0481514	0.370972	0.422271	-0.124514	0.602808	0.000585531	0.00182728	0.246477	0.819471	0.0366247	0.127152	0.761385
630274	Cxcl16	0.0596237	0.294846	0.33669	-0.204791	0.156654	0.000229066	0.00315275	0.0216664	0.43617	0.0251146	0.14933	0.409768
1050092	Serpina3g	0.186375	0.280268	0.532801	-0.233298	0.0802181	0.00150667	0.0215414	0.325463	0.308628	0.0564298	0.29675	0.808869
4610373	Irf8	0.183342	0.217998	0.262041	-0.157045	0.000302535	0.000594803	0.00479806	0.054051	0.0126801	0.0367439	0.172923	0.530999
1450333	Clec7a	0.477443	0.756014	0.489368	-0.101449	6.262e-05	2.11634e-06	0.00542637	0.475804	0.00622182	0.00505897	0.179351	0.880943
6420687	Mmp12	0.773292	1.06879	0.454025	-0.0308701	0.000153166	4.8134e-05	0.00390157	0.80866	0.00895708	0.0148025	0.159212	0.967773
5690164	Tbxas1	0.132784	0.244322	0.186178	-0.0477383	0.065394	0.000108876	0.0200076	0.484927	0.276327	0.019486	0.289908	0.884967
110121	Ctsb	0.0521709	0.194386	0.14368	-0.0414573	0.189085	0.000327755	0.00580366	0.306728	0.480631	0.0280464	0.185645	0.799319
2320041	Gnai2	0.086335	0.196901	0.162981	-0.0303967	0.111787	0.000589951	0.00749047	0.607595	0.367757	0.0367439	0.20292	0.923077
160463	Lgals3bp	0.166538	0.291985	0.276033	-0.154567	0.0307878	0.00272471	0.0416802	0.306349	0.180466	0.0745703	0.377842	0.799135
1940722	Casp1	0.159557	0.430457	0.610327	-0.273172	0.00726085	0.00110965	0.000337805	0.0463051	0.0768354	0.0483134	0.0805332	0.510447
6940184	Ccl4	0.253586	0.542808	0.593009	-0.228152	0.0112467	0.00241996	0.00124085	0.103646	0.0990458	0.0705038	0.112729	0.619465
5960497	Tgfbr2	0.193748	0.405033	0.412743	0.042756	0.00468333	0.000678007	0.0016806	0.621403	0.0592859	0.0388018	0.12313	0.927685
3990474	Il10ra	0.152768	0.229309	0.23595	-0.150837	0.0094453	0.00179523	0.00402012	0.0325821	0.0897195	0.0611661	0.160951	0.462445
1400041	Gbp2	0.204286	0.400026	0.612272	-0.00327883	0.00997281	0.00126127	0.00100223	0.985654	0.0924987	0.0518724	0.105785	0.997711
10598	Cxcl9	0.164026	0.448858	0.784709	0.09113	0.259951	0.0017299	0.00254735	0.69763	0.561158	0.0600622	0.138423	0.946065
3870561	Cd274	0.0707075	0.199305	0.252898	0.0716737	0.327225	0.00460912	0.00888896	0.599859	0.622672	0.0959527	0.216269	0.921565
1690475	Gbp3	0.207226	0.254716	0.567791	-0.117904	0.00817644	0.00378914	0.00141496	0.53319	0.0826607	0.086427	0.116865	0.900764
7040170	Ubd	0.423782	0.714128	1.00537	-0.139081	0.000509693	0.00159479	0.00642591	0.695333	0.0164971	0.05791	0.192271	0.945776
3360338	Cd74	0.455403	0.778572	0.855205	-0.0932758	0.00141474	9.27227e-05	0.00468547	0.733268	0.0289963	0.0186591	0.171487	0.952765
5270398	Ifit2	0.146766	0.253602	0.432152	-0.0651901	0.00884718	0.00105497	0.00653902	0.642868	0.0865692	0.0469714	0.193146	0.932562
1030152	Ifngr1	0.18193	0.194385	0.248337	0.179856	0.000427203	3.68157e-06	5.88876e-05	0.0103094	0.0151363	0.00641173	0.0533298	0.33584
5290017	Casp4	-0.00442095	0.22457	0.426598	-0.197803	0.949915	0.00362116	0.00269837	0.105363	0.980903	0.0846375	0.140604	0.62219
2000131	Tlr2	0.0107653	0.269616	0.395521	-0.0561269	0.938274	0.00167904	0.00187211	0.591508	0.976495	0.0596183	0.127208	0.918963
6020674	Cd14	-0.00993171	0.46538	0.517062	-0.145856	0.96999	0.000181314	0.0399615	0.564211	0.988792	0.0228693	0.371534	0.910252
6550376	Ly6e	-0.127659	0.324754	0.425983	-0.315111	0.333859	0.000160198	0.00857124	0.090275	0.628641	0.0219807	0.21252	0.59836
520193	Kctd12	0.0642708	0.460601	0.177674	-0.076884	0.254386	2.24275e-05	0.00164764	0.155342	0.555366	0.0103627	0.123114	0.684935
2120397	Ccr5	0.0769696	0.550603	0.230522	-0.168025	0.301652	2.1548e-06	0.0277475	0.0934058	0.600176	0.00505897	0.323215	0.603991
3400458	Cybb	0.00672491	0.174837	0.049152	-0.042735	0.750503	0.00152281	0.157841	0.189649	0.896505	0.0567992	0.597144	0.718279
5890465	Slc8a1	0.0084619	0.208276	0.12134	-0.0919109	0.835471	0.000854832	0.0195499	0.0660841	0.93378	0.0425827	0.288395	0.557297
6290338	Tlr4	0.0302107	0.181409	0.110389	-0.061094	0.545342	0.000655686	0.0246648	0.218441	0.783525	0.038009	0.309033	0.740634
4260554	Ifi203	0.032241	0.193378	0.0674795	-0.028379	0.433765	0.000547258	0.0967522	0.454886	0.708422	0.0352495	0.505044	0.873528
7040619	Clic4	-0.0495693	0.200567	0.0802608	0.0348594	0.357501	0.00130513	0.139476	0.564473	0.648376	0.0527655	0.571964	0.91032
7040717	Ccl6	0.0679148	0.195521	0.131356	-0.119976	0.0182091	0.00322925	0.0303347	0.0477043	0.132966	0.0803427	0.334059	0.513331
3130630	Cdkn1a	0.159508	0.51427	0.201763	0.0883193	0.265564	3.03339e-05	0.293632	0.713821	0.566128	0.0126014	0.730547	0.94984
6580379	P2ry14	0.212804	0.544646	0.376188	0.105277	0.000142375	7.33451e-05	0.0133858	0.61707	0.00883685	0.0163373	0.253994	0.925523
6560093	Sprr1a	0.236224	0.185298	0.153192	-0.0894431	0.0014152	9.0935e-06	0.00857478	0.124416	0.0289963	0.00764318	0.21252	0.649282
2570114	Acacb	0.218289	0.379835	0.255669	-0.0273768	0.0372858	0.000451177	0.0562882	0.825079	0.202736	0.0320215	0.421114	0.971626
2320402	Pparg	0.426588	0.290016	0.267626	0.118811	0.000888579	0.00420489	0.00094398	0.129087	0.0220712	0.0912321	0.103833	0.657137
1090438	Atf3	0.180601	0.178945	0.13317	0.226509	0.013457	0.000244374	0.239327	0.00355858	0.110569	0.025957	0.685981	0.237668
6270411	Pcdh17	0.0863322	0.171467	0.049921	0.0326674	0.0141513	0.00021245	0.285284	0.536888	0.113776	0.0241102	0.723902	0.901868
4900110	Lamc1	0.0810022	0.179044	0.014377	0.0795282	0.0333281	0.000388666	0.732578	0.215514	0.189462	0.0300756	0.932604	0.73953
3840446	Marcksl1	0.0840038	0.291717	0.102917	-0.0600113	0.133025	5.06412e-05	0.257751	0.490783	0.402454	0.0148025	0.701485	0.887329
4730220	Mrc1	0.233809	0.310933	0.270043	-0.221388	0.000423599	0.00081086	0.0719467	0.153653	0.0150321	0.0417634	0.458525	0.682673
1400309	Timp3	0.129449	0.36617	0.113209	-0.069463	0.130949	1.03508e-05	0.432202	0.646145	0.399724	0.00804381	0.814659	0.933862
430066	Gprc5b	0.176315	0.271302	0.065868	-0.0320766	0.00517066	0.000638333	0.12715	0.477298	0.0626525	0.0375744	0.555321	0.88146
5220324	Tnfrsf11b	0.183966	0.343621	0.0131303	-0.0607011	0.00655264	1.22236e-05	0.722718	0.135707	0.0724744	0.0081431	0.929566	0.663732
4670750	Ntrk2	0.22602	0.359807	0.140631	-0.229359	0.022827	0.00145612	0.0318264	0.000239781	0.151625	0.0554115	0.338468	0.11388
1710193	Gja1	-0.0091105	0.20809	0.0539503	-0.0763629	0.89945	0.00231695	0.652633	0.616473	0.961269	0.0691398	0.907305	0.925407
4210196	Ednrb	0.086841	0.231629	-0.168021	-0.0198474	0.223486	0.00260759	0.246616	0.904128	0.521445	0.0729503	0.69196	0.98739
4040189	Ednra	-0.0839724	0.33365	-0.0596735	-0.163859	0.032112	0.00206113	0.593713	0.106974	0.185207	0.0656367	0.88682	0.624771
4200100	Dusp1	0.111705	0.410212	0.0759317	-0.319299	0.25022	0.000169485	0.679017	0.0901933	0.550458	0.0221031	0.917425	0.59836
1170139	Spp1	-0.0205488	0.580227	0.304035	-0.62244	0.905769	0.00224132	0.155321	0.0317202	0.963631	0.0680794	0.593494	0.458449
2810167	Tgfbr1	-0.0979981	0.250085	0.0743609	-0.0668397	0.263907	0.000148587	0.106588	0.118488	0.564577	0.0218447	0.523628	0.642082
Inflammasome (Fig.4D)
Probe ID	Gene	logR 8wk	logR 24wk	logR 52wk	logR Tumor	pval 8wk	pval 24wk	pval 52wk	pval Tumor	FDR 8wk	FDR 24wk	FDR 52wk	FDR Tumor
1940722	Casp1	0.159557	0.430457	0.610327	-0.273172	0.00726085	0.00110965	0.000337805	0.0463051	0.0768354	0.0483134	0.0805332	0.510447
3420754	Il1b	0.127894	0.2608	0.293293	-0.216165	0.117635	0.0150081	0.0157466	0.054801	0.377565	0.171915	0.267044	0.532613
2630091	Il1a	0.176805	0.116989	0.0943177	-0.0507539	6.82364e-05	0.00243911	0.0170004	0.131659	0.00645363	0.0705196	0.273993	0.658572
Hepatic fibrosis - Hepatic stellate cell activation (Fig.5)
Probe ID	Gene	logR 8wk	logR 24wk	logR 52wk	logR Tumor	pval 8wk	pval 24wk	pval 52wk	pval Tumor	FDR 8wk	FDR 24wk	FDR 52wk	FDR Tumor
4150386	Col5a1	0.120825	0.349477	-0.0146095	-0.0912816	0.0463983	0.000288956	0.870674	0.305463	0.228938	0.0267556	0.971937	0.799135
5810598	Col6a3	0.226508	0.465014	0.103309	-0.137064	0.00152122	0.000575569	0.446651	0.347599	0.0304493	0.0362758	0.822007	0.820971
5220324	Tnfrsf11b	0.183966	0.343621	0.0131303	-0.0607011	0.00655264	1.22236e-05	0.722718	0.135707	0.0724744	0.0081431	0.929566	0.663732
7210041	Col6a1	0.171241	0.318847	0.0721475	-0.103871	0.00806624	0.000894995	0.491579	0.380206	0.0819837	0.0435767	0.845451	0.840203
2690619	Col1a2	0.0679168	0.261398	0.0482015	-0.0262088	0.151834	0.000704	0.171862	0.446158	0.429598	0.0395016	0.616282	0.870055
2230544	Col3a1	0.133728	0.691018	0.147708	-0.093336	0.0407027	1.32596e-05	0.137887	0.381588	0.212644	0.00846166	0.569887	0.841097
10279	Col1a1	0.129009	0.351368	0.11036	-0.0443393	0.0324521	0.00211978	0.121308	0.520745	0.186447	0.066612	0.54691	0.897392
3830706	Col16a1	0.0431162	0.225866	-0.0477448	-0.116314	0.139433	0.000354039	0.549672	0.144436	0.411904	0.0291725	0.869731	0.672925
4040189	Ednra	-0.0839724	0.33365	-0.0596735	-0.163859	0.032112	0.00206113	0.593713	0.106974	0.185207	0.0656367	0.88682	0.624771
4050064	Ngfr	-0.0146093	0.124348	-0.0389657	-0.0620033	0.765831	0.0022596	0.416489	0.118336	0.902742	0.0681659	0.807791	0.64189
4210196	Ednrb	0.086841	0.231629	-0.168021	-0.0198474	0.223486	0.00260759	0.246616	0.904128	0.521445	0.0729503	0.69196	0.98739
6350753	Pdgfrb	0.0497257	0.0864733	-0.0334242	0.017605	0.207728	0.00134364	0.173007	0.515812	0.504388	0.0532681	0.617566	0.896017
2120397	Ccr5	0.0769696	0.550603	0.230522	-0.168025	0.301652	2.1548e-06	0.0277475	0.0934058	0.600176	0.00505897	0.323215	0.603991
6290338	Tlr4	0.0302107	0.181409	0.110389	-0.061094	0.545342	0.000655686	0.0246648	0.218441	0.783525	0.038009	0.309033	0.740634
2810167	Tgfbr1	-0.0979981	0.250085	0.0743609	-0.0668397	0.263907	0.000148587	0.106588	0.118488	0.564577	0.0218447	0.523628	0.642082
6620563	Col4a5	0.0153243	0.10225	0.016768	-0.0567625	0.763559	0.000668594	0.55162	0.00901528	0.901555	0.0383223	0.870766	0.318598
2260551	Col4a2	-0.0120479	0.277297	-0.00703764	0.185413	0.88719	0.000950842	0.929103	0.0797059	0.956292	0.044849	0.984792	0.580968
4060102	Col4a1	0.0629725	0.377678	0.439875	0.0429251	0.442129	0.00236767	0.00151171	0.677126	0.7149	0.0698869	0.119987	0.94182
2850575	Vcam1	0.338616	0.598261	0.624705	-0.11695	0.00338937	0.000205787	0.00608776	0.572022	0.0486982	0.023893	0.188169	0.912664
6020674	Cd14	-0.00993171	0.46538	0.517062	-0.145856	0.96999	0.000181314	0.0399615	0.564211	0.988792	0.0228693	0.371534	0.910252
1030152	Ifngr1	0.18193	0.194385	0.248337	0.179856	0.000427203	3.68157e-06	5.88876e-05	0.0103094	0.0151363	0.00641173	0.0533298	0.33584
5960497	Tgfbr2	0.193748	0.405033	0.412743	0.042756	0.00468333	0.000678007	0.0016806	0.621403	0.0592859	0.0388018	0.12313	0.927685
3990474	Il10ra	0.152768	0.229309	0.23595	-0.150837	0.0094453	0.00179523	0.00402012	0.0325821	0.0897195	0.0611661	0.160951	0.462445
2630091	Il1a	0.176805	0.116989	0.0943177	-0.0507539	6.82364e-05	0.00243911	0.0170004	0.131659	0.00645363	0.0705196	0.273993	0.658572
3130707	Pdgfb	0.153336	0.116583	0.138115	-0.00561571	0.00234234	0.00218623	0.0370697	0.926917	0.0389497	0.0673527	0.360979	0.990046
4150541	Myh9	-0.069356	0.106308	0.149101	-0.180039	0.207634	0.000747757	0.0389864	0.0109879	0.504312	0.0405499	0.367825	0.344079
Proliferation (Fig.6A)
Probe ID	Gene	logR 8wk	logR 24wk	logR 52wk	logR Tumor	pval 8wk	pval 24wk	pval 52wk	pval Tumor	FDR 8wk	FDR 24wk	FDR 52wk	FDR Tumor
2900300	Pbk	0.0929052	0.201564	0.111203	0.158953	0.00723368	0.00119534	0.00648542	0.0639529	0.0767092	0.0503278	0.192948	0.554545
780475	Prc1	0.112622	0.33581	0.316014	0.189846	0.108801	0.000826827	0.000215602	0.112259	0.362538	0.0418826	0.0734036	0.633657
1500491	Nusap1	0.10791	0.133084	0.167119	0.0999722	0.000493472	0.0868262	3.75062e-05	0.180202	0.016192	0.403902	0.0489281	0.708592
1240446	Birc5	-0.0219718	0.120124	0.107702	0.0858499	0.476952	0.0125429	0.0012923	0.186343	0.738412	0.157499	0.114067	0.715259
1580632	Cenpf	0.0098587	0.0954961	0.0906381	0.0997125	0.561693	0.0398394	0.00035141	0.103682	0.793895	0.281167	0.0807725	0.619465
1090382	Cdkn3	0.0443988	0.0851092	0.114425	0.176765	0.300884	0.0197968	0.00460815	0.031375	0.599139	0.199841	0.169826	0.4571
4610722	Cdc20	0.104055	0.141077	0.100501	0.223325	0.0865516	0.000757499	0.00997443	0.0646942	0.32061	0.0406884	0.227075	0.555944
1050170	Cdca3	0.0449238	0.0638393	0.0734943	0.201514	0.368167	0.204929	0.0184522	0.0698804	0.657324	0.583719	0.282275	0.563561
520427	Plk1	0.0151807	0.107111	0.105729	0.108823	0.676845	0.0335493	0.000335932	0.110312	0.859794	0.260111	0.0805332	0.630367
2190164	Ccnb1	-0.00629609	0.0581407	0.0444964	0.115046	0.851291	0.0526449	0.0533237	0.014289	0.940778	0.322176	0.413428	0.367298
6660050	Kif4	-0.00814958	0.0575106	0.0468756	0.0575188	0.76068	0.0186538	0.0315604	0.104156	0.900246	0.194277	0.337482	0.619829
4780360	Troap	0.0271411	0.0505771	0.052689	0.0676767	0.268997	0.106129	0.0538309	0.124448	0.569262	0.443283	0.414402	0.649282
6290390	Aurkb	0.00124216	0.0743794	0.0609376	0.0430187	0.949483	0.00894134	0.0112463	0.248049	0.980758	0.133798	0.239645	0.762144
2190064	Spag5	-0.0173087	0.131747	0.101814	0.077316	0.620457	0.0174651	0.0240811	0.192506	0.829249	0.187758	0.306211	0.722014
3840523	Kif23	0.0364207	0.231914	0.307016	-0.0156708	0.485084	0.0331702	0.00263526	0.853135	0.743735	0.25851	0.13932	0.978635
5270717	Iqgap3	0.0107275	0.0688612	0.0253579	0.0765517	0.749637	0.0120756	0.239439	0.0647981	0.896125	0.154855	0.686074	0.556021
1820274	Cdca2	0.0143764	0.0573496	0.0692625	0.0507016	0.519966	0.117311	0.0522166	0.327328	0.766995	0.461668	0.411374	0.809665
2630066	Ckap2	0.0180094	0.00140095	0.0537532	0.0400333	0.108026	0.909698	0.00594651	0.101509	0.361159	0.976074	0.186334	0.61648
4250403	Top2a	0.0233095	0.0256507	0.0838861	0.0424497	0.390475	0.286465	0.0155011	0.349605	0.674979	0.667289	0.266558	0.821802
3170154	Cenpt	0.06001	0.103553	0.0903337	0.230488	0.15473	0.00100753	0.00958331	0.000159257	0.433613	0.045867	0.223912	0.112677
3120392	Stmn1	0.00586019	0.235429	0.106685	0.248297	0.898466	0.000864152	0.00747416	0.00721413	0.960739	0.0428811	0.20292	0.296442
4210246	Kif22	-0.0971864	0.0664903	0.0445828	0.173136	0.0293699	0.248224	0.367369	0.00783897	0.176052	0.630788	0.777758	0.304393
4780193	Aspm	0.00227904	0.0570812	0.0501447	0.0664292	0.962032	0.0370999	0.081928	0.204501	0.986141	0.273166	0.479382	0.730965
1780543	Kif2c	0.0439836	0.00664213	0.0222817	0.081752	0.0818783	0.832097	0.526203	0.0985831	0.312003	0.950965	0.860901	0.612937
2900138	Kif20b	0.0626301	0.19628	0.0757014	0.0781898	0.014304	0.000393525	0.00987826	0.161115	0.114457	0.0300756	0.225684	0.69092
1410189	Mad2l1	0.127953	0.239737	0.123725	0.0756155	0.010965	1.05487e-05	0.011026	0.117592	0.0977564	0.00804381	0.238027	0.641065
6620184	Spc25	0.210666	0.258998	0.0790969	0.0844988	9.19519e-05	0.00435025	0.0908623	0.166282	0.00723887	0.0931171	0.495613	0.695458
380520	Aurka	0.122489	0.174156	0.084561	0.0967421	0.0207047	0.00427367	0.0135209	0.19162	0.143113	0.0922136	0.254372	0.720961
6200367	Ncaph	0.0590572	0.0870174	0.0539587	0.0507698	0.0127008	0.00478151	0.160983	0.328453	0.106758	0.0974408	0.601035	0.809665
6450634	Cdca8	0.121618	0.0903291	0.0839735	0.00381594	0.000665146	0.0220345	0.00958967	0.921188	0.0189665	0.210495	0.223945	0.989027
540739	Casc5	-0.00579832	0.0526247	0.0526196	-0.0019371	0.794247	0.074083	0.0280245	0.940378	0.914984	0.376071	0.32406	0.991577
2360189	Kif11	0.0255411	0.0368143	0.0174266	0.0442272	0.224516	0.172642	0.465797	0.130324	0.522528	0.544722	0.833167	0.657546
4480070	Ncapd2	0.075702	0.0677904	0.0408933	0.0473093	0.0706941	0.0231127	0.0721472	0.125561	0.288491	0.215609	0.458715	0.651337
1410070	Kntc1	-0.00857458	0.142336	0.0337918	0.0269387	0.84278	0.00342987	0.125626	0.238667	0.93706	0.0826929	0.553678	0.756373
4890291	Rbl1	0.00796461	0.239286	0.145874	0.0270109	0.888404	0.00243264	4.53828e-05	0.31233	0.956927	0.0705196	0.0489281	0.802524
1740050	Smc4	0.0154798	0.0865583	0.0415711	-0.0150203	0.571027	0.00760235	0.0394704	0.539502	0.79961	0.122856	0.369879	0.902906
5220056	Trim59	0.0270464	0.109099	0.0149141	0.0629327	0.268088	0.014128	0.175925	0.0140041	0.568364	0.167381	0.620825	0.365475
1660639	Ccna2	0.0139755	0.0736659	0.00483594	0.0166843	0.445833	0.018169	0.841166	0.444421	0.71743	0.191916	0.964441	0.869353
540470	Mdm1	-0.00139351	0.11503	0.0515079	0.0552208	0.95436	0.00591472	0.0322729	0.297733	0.98286	0.10896	0.340323	0.795744
5560646	Rrm2	0.00660961	0.119726	0.00945077	0.0306389	0.835062	0.00329179	0.714702	0.416821	0.933525	0.0810086	0.927413	0.857877
3180164	Kif18a	0.0477746	0.0443859	0.00626006	0.0333958	0.126182	0.261444	0.829531	0.376072	0.392254	0.643248	0.961526	0.837831
Cancer (Fig.6B)
Probe ID	Gene	logR 8wk	logR 24wk	logR 52wk	logR Tumor	pval 8wk	pval 24wk	pval 52wk	pval Tumor	FDR 8wk	FDR 24wk	FDR 52wk	FDR Tumor
3830377	Iqgap1	0.229806	0.433882	0.531264	-0.218928	0.0134786	0.000246898	0.000377956	0.0740637	0.110614	0.025957	0.0830788	0.57249
3170292	Rap1b	0.0912982	0.190903	0.217977	-0.0845407	0.0565454	0.0027765	5.36509e-05	0.051592	0.255226	0.0753704	0.0527823	0.525037
1940722	Casp1	0.159557	0.430457	0.610327	-0.273172	0.00726085	0.00110965	0.000337805	0.0463051	0.0768354	0.0483134	0.0805332	0.510447
510474	Lgals3	0.457393	0.851063	0.840827	-0.0725857	0.00274883	0.000149861	0.000274994	0.670533	0.0428762	0.0219608	0.077913	0.939603
2190544	Ywhah	0.131378	0.242913	0.25857	0.00310369	0.0025896	0.000551959	0.000285029	0.954244	0.0414016	0.0353511	0.0786977	0.993564
5960497	Tgfbr2	0.193748	0.405033	0.412743	0.042756	0.00468333	0.000678007	0.0016806	0.621403	0.0592859	0.0388018	0.12313	0.927685
4060102	Col4a1	0.0629725	0.377678	0.439875	0.0429251	0.442129	0.00236767	0.00151171	0.677126	0.7149	0.0698869	0.119987	0.94182
1230673	Tpd52	0.0152501	0.288352	0.400826	-0.00404153	0.824546	0.0021866	0.000211968	0.965276	0.928971	0.0673527	0.0727255	0.994732
5050463	Hmox1	0.116703	0.281221	0.339627	0.000838375	0.0966737	0.000828367	0.000381678	0.994146	0.341138	0.0419098	0.0834916	0.998736
1340398	Akr1b3	0.0593092	0.253799	0.247624	-0.0605704	0.202795	0.00656712	0.00045973	0.315812	0.497873	0.114121	0.0852673	0.803566
830632	Fcgr4	0.0572691	0.599627	1.04889	-0.456587	0.447514	0.011857	0.000293661	0.0290052	0.718507	0.153487	0.079613	0.447643
3440646	Prkcb	0.0749275	0.297067	0.369795	-0.215739	0.0368805	0.0043573	0.00034343	0.00788839	0.201592	0.0931171	0.0805332	0.304393
6940184	Ccl4	0.253586	0.542808	0.593009	-0.228152	0.0112467	0.00241996	0.00124085	0.103646	0.0990458	0.0705038	0.112729	0.619465
1940255	Plcg2	0.044981	0.237432	0.202136	-0.117436	0.289134	0.0106279	0.000161211	0.00453468	0.588121	0.146271	0.0688661	0.258596
450739	Tyrobp	0.210699	0.476279	0.439332	-0.241066	0.0038849	0.000392	0.00124297	0.0259158	0.0528424	0.0300756	0.112729	0.433344
2070537	Ebi3	0.00233679	0.109854	0.119082	-0.0780425	0.938032	0.0286387	0.000270476	0.00602037	0.976454	0.239845	0.077913	0.28075
2570440	Nedd9	0.0289427	0.245356	0.327339	-0.142103	0.533535	0.00243792	0.000904726	0.0642999	0.775836	0.0705196	0.103833	0.555484
1690768	Ccl5	0.206964	0.285246	0.58282	-0.143658	0.00496651	0.0071983	0.00137708	0.366219	0.0612608	0.119482	0.115977	0.831596
1300722	Tnfaip8l2	0.0469194	0.0505012	0.140186	-0.0808948	0.172315	0.0412351	0.000628283	0.0213459	0.458396	0.286256	0.0929591	0.409608
160066	Smpd3	0.211194	0.301985	0.360067	-0.181175	0.174564	0.000101742	0.00141945	0.0423158	0.461428	0.0191958	0.116865	0.498955
430215	Asah1	-0.0978932	0.148502	0.200355	-0.0938933	0.17432	0.00454284	0.00161048	0.0805648	0.461009	0.0951013	0.123114	0.582045
5960672	Cbfb	-0.0870986	0.0847733	0.162118	-0.0452585	0.291341	0.118861	0.000799499	0.338713	0.590704	0.463979	0.100087	0.816376
360725	Chordc1	-0.0697449	0.10669	0.137574	0.0444342	0.285732	0.032651	0.00133071	0.36532	0.58526	0.256589	0.115748	0.8313
10438	Rb1	-0.0329885	0.117771	0.0941633	-0.0463923	0.503249	0.0653842	0.00149705	0.06641	0.755299	0.355803	0.119987	0.558009
4890291	Rbl1	0.00796461	0.239286	0.145874	0.0270109	0.888404	0.00243264	4.53828e-05	0.31233	0.956927	0.0705196	0.0489281	0.802524
3460296	Anxa2	0.758176	0.755076	0.789979	0.309533	2.898e-06	5.45929e-05	0.00119205	0.100082	0.00227767	0.0148025	0.112007	0.615408
1030152	Ifngr1	0.18193	0.194385	0.248337	0.179856	0.000427203	3.68157e-06	5.88876e-05	0.0103094	0.0151363	0.00641173	0.0533298	0.33584
4040044	Tpr	0.157555	0.0929931	0.144359	0.171116	0.00547297	9.83261e-05	0.000122263	0.000176484	0.0648578	0.018946	0.0650869	0.11388
2760343	Robo1	0.183748	0.343989	0.423341	0.16789	0.135048	0.00194852	0.000451531	0.0463447	0.405387	0.0634755	0.0844866	0.510447
1260689	Pawr	0.0691743	0.0703658	0.14071	0.18128	0.213403	0.204994	0.0013558	0.00275191	0.510303	0.583719	0.115977	0.218662
3120176	Rhoc	0.0210262	0.0243992	0.0858149	0.0974796	0.415698	0.342229	0.0013472	0.00143608	0.694303	0.713309	0.115755	0.170824
7150528	Cdkn2c	-0.0309912	0.11211	0.259408	0.0681139	0.623594	0.00384777	2.7851e-05	0.242421	0.83111	0.0872373	0.0489281	0.758974
60048	Mcl1	-0.0043643	0.0824226	0.215773	0.051077	0.94111	0.0483719	0.00137841	0.400796	0.977894	0.309251	0.115977	0.850533
6520075	Ier3	-0.0228745	0.109306	0.262209	0.233476	0.654916	0.204585	0.00118572	0.196118	0.84789	0.583642	0.112007	0.726202
4880674	Glg1	0.00620699	0.0530354	0.10137	0.0463284	0.857037	0.0691884	0.000278746	0.0709583	0.943463	0.365363	0.077913	0.565328
5360129	Mki67	0.0615297	0.134776	0.169598	0.0600391	0.0617686	0.00291472	0.000330888	0.314285	0.267266	0.0773163	0.0805332	0.802718
1500491	Nusap1	0.10791	0.133084	0.167119	0.0999722	0.000493472	0.0868262	3.75062e-05	0.180202	0.016192	0.403902	0.0489281	0.708592
520427	Plk1	0.0151807	0.107111	0.105729	0.108823	0.676845	0.0335493	0.000335932	0.110312	0.859794	0.260111	0.0805332	0.630367
1240446	Birc5	-0.0219718	0.120124	0.107702	0.0858499	0.476952	0.0125429	0.0012923	0.186343	0.738412	0.157499	0.114067	0.715259
830240	Lyz2	0.582261	0.486426	0.489361	-0.234009	3.56776e-05	0.000286185	0.00150717	0.0748592	0.00525423	0.0266685	0.119987	0.573762
3390021	Sdcbp	0.364317	0.335334	0.243763	-0.0734566	3.53218e-05	5.09408e-05	0.00094182	0.2348	0.00525423	0.0148025	0.103833	0.752188
3940608	Dnajb6	0.195608	0.145871	0.127151	0.00855498	0.000633626	0.00373371	0.000155646	0.792472	0.0184747	0.0858204	0.0677672	0.964318
1940646	Matk	0.0804531	0.0817442	0.0853866	-0.0377773	0.0498273	0.0236184	0.0013369	0.0389399	0.237898	0.218125	0.115748	0.489201
5080255	Cbr1	0.265275	0.21488	0.332521	0.00289593	0.000296297	0.0257773	0.00113687	0.971517	0.0125295	0.228029	0.111646	0.995475
2320402	Pparg	0.426588	0.290016	0.267626	0.118811	0.000888579	0.00420489	0.00094398	0.129087	0.0220712	0.0912321	0.103833	0.657137
2750035	Cd36	0.158685	0.296334	0.122938	-0.00638657	0.000349878	0.00401897	0.000366784	0.856671	0.0136945	0.0893004	0.0822195	0.979114
1110296	Il7	0.068676	0.0979584	0.108845	-0.0442446	0.0771428	0.0181201	0.000473553	0.0856546	0.301936	0.191741	0.0861163	0.591168
6840433	Npm1	0.159907	0.0654619	0.187093	0.000995493	0.00547804	0.190273	0.000872117	0.980283	0.0648669	0.566529	0.103338	0.997249
6590309	Ube2a	0.0516128	0.10909	0.102183	0.0402503	0.0984572	0.00491754	0.000999022	0.454585	0.344225	0.0990158	0.105785	0.873528
Tgfb (Fig.6C)
Probe ID	Gene	logR 8wk	logR 24wk	logR 52wk	logR Tumor	pval 8wk	pval 24wk	pval 52wk	pval Tumor	FDR 8wk	FDR 24wk	FDR 52wk	FDR Tumor
380014	Smad1	-0.233127	0.00807863	0.0322299	0.0188003	0.00958785	0.888544	0.37915	0.351782	0.0903607	0.969635	0.786778	0.822918
4050274	Smad2	-0.0521828	0.00715744	0.0503262	-0.00844393	0.0925595	0.716532	0.0177836	0.796362	0.333057	0.91008	0.277676	0.96477
2810167	Tgfbr1	-0.0979981	0.250085	0.0743609	-0.0668397	0.263907	0.000148587	0.106588	0.118488	0.564577	0.0218447	0.523628	0.642082
2510500	Tgfb3	-0.0250625	-0.0140066	0.0214257	-0.0313693	0.351197	0.716655	0.282164	0.0640171	0.642397	0.91012	0.721687	0.554545
Wnt-b-catenin (Fig.6D)
Probe ID	Gene	logR 8wk	logR 24wk	logR 52wk	logR Tumor	pval 8wk	pval 24wk	pval 52wk	pval Tumor	FDR 8wk	FDR 24wk	FDR 52wk	FDR Tumor
3180020	Ctnnb1	-0.163853	-0.0753603	-0.0108019	-0.0100899	0.00192905	0.0198176	0.531171	0.666253	0.0345118	0.199841	0.861757	0.938283
4260673	Fzd9	-0.0920311	-0.0118156	-0.0330401	0.0205992	0.0241099	0.536006	0.130035	0.172112	0.156587	0.830767	0.56014	0.702402
6620519	Fzd5	-0.141745	-0.164802	-0.0979972	0.0287786	0.00627245	0.00238491	0.0293367	0.665275	0.0705472	0.0698972	0.329595	0.938075
MAP Kinases (supplemental Fig.S2)
Probe ID	Gene	logR 8wk	logR 24wk	logR 52wk	logR Tumor	pval 8wk	pval 24wk	pval 52wk	pval Tumor	FDR 8wk	FDR 24wk	FDR 52wk	FDR Tumor
5270270	Mapk9	0.278145	0.0583952	0.048302	-0.0055656	2.01163e-07	0.373099	0.0783333	0.863073	0.00116482	0.735911	0.470863	0.98065
4900142	Mapkapk2	0.278106	0.0452272	0.0307147	0.0970586	0.00252107	0.425183	0.429901	0.0669221	0.0407574	0.766481	0.813657	0.559224
60609	Mapk1	0.14007	0.0749893	0.0577362	0.014958	0.000672014	0.00687423	0.0264999	0.550983	0.019078	0.11713	0.317697	0.906445
2850450	Mapk14	0.232465	0.0371251	0.141964	-0.113749	0.000165002	0.0459593	0.0528508	0.15295	0.0093152	0.302165	0.412254	0.681803
5360477	Mapkapk3	0.0920413	0.042606	0.0884744	-0.0689853	0.0398641	0.147872	0.0236423	0.0791584	0.210167	0.511053	0.304576	0.58042
2370195	Map3k7	0.0566047	0.00686204	-0.0173172	-0.0037178	0.0892206	0.758346	0.416689	0.899314	0.326097	0.925596	0.807791	0.986211
4010097	Map4k1	0.0885984	0.0493137	0.0873911	-0.00934067	0.00385125	0.134826	0.0358846	0.801807	0.0525424	0.491351	0.355633	0.965595
7650739	Map4k4	0.0681103	0.0418331	0.0359692	0.103626	0.0188814	0.198873	0.153126	0.00418099	0.135666	0.576813	0.590679	0.24988
Chemokines/ Cytokines (supplemental Fig.S3)
Probe ID	Gene	logR 8wk	logR 24wk	logR 52wk	logR Tumor	pval 8wk	pval 24wk	pval 52wk	pval Tumor	FDR 8wk	FDR 24wk	FDR 52wk	FDR Tumor
1690768	Ccl5	0.206964	0.285246	0.58282	-0.143658	0.00496651	0.0071983	0.00137708	0.366219	0.0612608	0.119482	0.115977	0.831596
3140209	Cxcl10	0.191947	0.0683572	0.228218	-0.0302162	0.000686812	0.0255431	0.0359542	0.781509	0.0192626	0.227144	0.356246	0.96119
10598	Cxcl9	0.164026	0.448858	0.784709	0.09113	0.259951	0.0017299	0.00254735	0.69763	0.561158	0.0600622	0.138423	0.946065
630274	Cxcl16	0.0596237	0.294846	0.33669	-0.204791	0.156654	0.000229066	0.00315275	0.0216664	0.43617	0.0251146	0.14933	0.409768
1110296	Il7	0.068676	0.0979584	0.108845	-0.0442446	0.0771428	0.0181201	0.000473553	0.0856546	0.301936	0.191741	0.0861163	0.591168
110112	Ccl2	0.0316986	0.0612271	0.0625274	-0.054949	0.332249	0.0694566	0.195925	0.244839	0.626908	0.366387	0.644581	0.760622
6940184	Ccl4	0.253586	0.542808	0.593009	-0.228152	0.0112467	0.00241996	0.00124085	0.103646	0.0990458	0.0705038	0.112729	0.619465
3420754	Il1b	0.127894	0.2608	0.293293	-0.216165	0.117635	0.0150081	0.0157466	0.054801	0.377565	0.171915	0.267044	0.532613
2760047	Ccl3	-0.00635037	0.0731317	0.0823089	-0.0160402	0.770369	0.0761988	0.044143	0.63411	0.904878	0.381022	0.386184	0.930297
7040717	Ccl6	0.0679148	0.195521	0.131356	-0.119976	0.0182091	0.00322925	0.0303347	0.0477043	0.132966	0.0803427	0.334059	0.513331
4830097	Tnf	0.00767682	0.044754	0.0243054	-0.0309996	0.56279	0.0110978	0.106016	0.101822	0.794716	0.149293	0.522531	0.617035
5130139	Tgfb1	0.0207511	0.0278058	0.0752921	-0.0758836	0.467455	0.0710529	0.00702327	0.0212387	0.732087	0.369082	0.197855	0.409113
4670674	Ccl7	0.175393	0.07406	0.0947217	-0.0517354	0.00295267	0.0424332	0.127058	0.418681	0.0447455	0.290025	0.555247	0.858502
2630091	Il1a	0.176805	0.116989	0.0943177	-0.0507539	6.82364e-05	0.00243911	0.0170004	0.131659	0.00645363	0.0705196	0.273993	0.658572
5390639	Cxcl2	0.0564861	0.0433401	0.0183975	-0.0387589	0.0621427	0.00735743	0.52299	0.239348	0.268245	0.120839	0.85936	0.756802
4480735	Il15	0.154036	0.0487334	0.0678739	-0.00112324	0.000939731	0.0965772	0.0749535	0.978687	0.0227187	0.424533	0.464418	0.997198
Hedgehog pathway (supplemental Fig.S4)
Probe ID	Gene	logR 8wk	logR 24wk	logR 52wk	logR Tumor	pval 8wk	pval 24wk	pval 52wk	pval Tumor	FDR 8wk	FDR 24wk	FDR 52wk	FDR Tumor
5670301	Gli1	-0.0245541	-0.0274512	-0.000207281	0.0113704	0.35515	0.194288	0.983149	0.213206	0.646223	0.571518	0.995848	0.738255
2710544	Gli3	0.0495874	0.0560567	0.0169443	-0.0220042	0.00879981	0.000813612	0.139177	0.135177	0.0863224	0.0417634	0.571654	0.662971
