# Supplementary material for: The Transcriptomic Signature Of Disease Development And Progression Of Nonalcoholic Fatty Liver Disease
Source: Sci Rep. 2017 Dec 8;7:17193. doi: 10.1038/s41598-017-17370-6 (PMC5722878; doi:10.1038/s41598-017-17370-6)
Supplement: Supplementary file 3 — Supplementary Excel Sheet S2 [file 41598_2017_17370_MOESM3_ESM.xlsx]

## Sheet: Sheet1
Probe	Gene	LogR 8wk	pval 8wk	fdr 8 wk
2680669	42430	0.0321451	0.22657	0.524452
4390274	42430	-0.0066874	0.75915	0.899847
2490630	42431	0.214108	0.0116013	0.101109
5860653	42431	0.203097	0.00422515	0.0555515
460161	42432	0.000994325	0.927772	0.972464
3420026	42433	-0.00406861	0.897531	0.96035
4060689	42433	-0.0229214	0.4624	0.728713
780338	42435	0.158311	0.00674922	0.0738014
4810372	42435	-0.0467106	0.317863	0.613954
7210379	42435	-0.142489	0.00226231	0.0382951
870131	42436	-0.0330019	0.455941	0.724581
5360148	42436	0.0228815	0.520184	0.767196
5560561	42437	0.0287239	0.589525	0.81116
360767	42439	-0.0329117	0.418194	0.696094
450563	42614	0.00756836	0.747028	0.894825
4010195	42615	-0.0269041	0.276129	0.576117
4010477	42615	-0.0255825	0.472012	0.734817
1710369	42616	-0.0339676	0.282706	0.582429
4010152	42616	0.0264217	0.25214	0.552593
7610519	42616	0.00275145	0.929847	0.973135
4230307	42617	0.0154774	0.424585	0.701509
650139	42618	-0.03899	0.33945	0.633135
1850041	42618	0.0256304	0.0985672	0.344464
630152	42619	-0.0245327	0.308717	0.606018
2340519	42619	-0.0400299	0.300878	0.599139
2680370	42619	0.0111864	0.639263	0.839393
4150398	42619	-0.00898824	0.697681	0.870366
5260762	42619	0.00655766	0.448433	0.719268
60397	42620	0.00727885	0.742208	0.892712
1110192	42620	-0.0262693	0.510557	0.760234
4200689	42620	0.0225998	0.183859	0.473422
4850091	42621	0.0512833	0.0918928	0.331633
730458	42622	0.327408	0.00862941	0.0852046
770592	42623	0.0434273	0.0494954	0.237048
1240487	42623	0.0211008	0.394339	0.678207
2810634	42624	-0.182611	0.00560668	0.065754
1940279	42625	0.0330211	0.255304	0.556378
7560201	42627	-0.011071	0.572114	0.800278
670161	42628	0.46125	3.52197e-07	0.0011911
2680487	42628	-0.112124	0.0548333	0.250875
3130400	381484	0.120715	0.000524727	0.0167537
3400192	382044	0.407249	0.00193123	0.0345236
4760672	382044	0.573139	9.49096e-05	0.00727504
1850730	620807	-0.245415	0.000460895	0.0155539
4560543	732482	0.146403	0.00791343	0.081012
1260731	100041294	0.374882	4.03107e-05	0.00553123
4890630	100041294	0.203117	0.000997423	0.0234209
6840722	91304300000	0.00287647	0.894925	0.959274
3520202	9330167000000	-0.0438479	0.236449	0.536324
5810086	9330167000000	-0.0430951	0.0451924	0.225668
1050767	6.33051e+19	0.00827696	0.787693	0.912346
4150373	4.93242e+23	0.0205026	0.0395779	0.209361
1410059	6.03044e+24	-0.106415	0.0255733	0.162228
6370382	4.93343e+26	-0.0369045	0.294542	0.593713
870465	0610005C13Rik	0.202711	0.0067792	0.074022
3190307	0610005I04	0.0143961	0.387159	0.672844
1940731	0610006I08Rik	0.132691	0.00616513	0.0697386
3120133	0610006I08Rik	0.1889	0.00538853	0.0643285
2070673	0610006L08Rik	-0.0246904	0.126131	0.392254
1690678	0610007C21Rik	0.363434	2.98852e-05	0.0051513
2710446	0610007C21Rik	0.0177859	0.696136	0.869521
4150678	0610007C21Rik	-0.0363929	0.413095	0.692163
6550717	0610007J10Rik	0.196595	0.100959	0.348731
2810427	0610007L01Rik	-0.0175152	0.147978	0.424166
3520577	0610007L01Rik	-0.119	0.0154579	0.120287
7160600	0610007L01Rik	0.00852807	0.725761	0.884583
2000424	0610007N19Rik	-0.00806074	0.65634	0.848626
3850678	0610007N19Rik	0.0807309	0.105281	0.356347
6180301	0610007N19Rik	0.186853	0.00126604	0.0271276
2120736	0610007P08Rik	-0.0757576	0.00502096	0.0616446
4610239	0610007P08Rik	0.0382691	0.1856	0.475967
5420050	0610007P08Rik	-0.0775437	0.077465	0.302518
6900500	0610007P08Rik	-0.0275962	0.286401	0.585697
1230730	0610007P14Rik	-0.251409	2.11632e-05	0.00467458
4150367	0610007P14Rik	0.041662	0.136788	0.40782
4490064	0610007P14Rik	-0.213623	0.000315428	0.0129699
1070170	0610007P22Rik	-0.0685281	0.112422	0.36911
3870091	0610007P22Rik	0.00336707	0.840726	0.936223
6590561	0610007P22Rik	-0.0783269	0.0572493	0.256682
2630593	0610008C08Rik	-0.00378125	0.907625	0.964322
4540673	0610008F07Rik	-0.28987	0.0142619	0.114327
1170687	0610009B14Rik	-0.0690675	0.00555543	0.065373
6280440	0610009B22Rik	0.0139042	0.801523	0.918574
3060092	0610009D07Rik	-0.20294	4.08582e-05	0.00555585
6290215	0610009D07Rik	0.0181396	0.332115	0.626769
6450369	0610009D07Rik	0.00918043	0.704783	0.87425
110403	0610009J05Rik	-0.0337032	0.539771	0.779928
6450296	0610009L18Rik	0.0656572	0.158744	0.439236
3390392	0610009O04Rik	-0.0179397	0.273495	0.573897
2900228	0610009O20Rik	-0.0244462	0.57095	0.799566
2850424	0610010D20Rik	0.297388	0.00165496	0.0318032
3190008	0610010D20Rik	0.298295	0.00206605	0.0361627
7510674	0610010D24Rik	0.00117371	0.941609	0.977971
3390088	0610010E21Rik	0.127864	0.0149821	0.11786
7160209	0610010E21Rik	-0.0249284	0.610871	0.824044
830088	0610010F05Rik	0.0376866	0.025441	0.161911
3360209	0610010F05Rik	-0.126928	0.000691425	0.0193007
5290564	0610010F05Rik	0.0651373	0.102967	0.352254
7650470	0610010F05Rik	0.156787	0.00399146	0.0535217
3990427	0610010I05Rik	0.0122638	0.910058	0.965233
1500400	0610010K06Rik	0.140886	0.00262533	0.0415656
1570091	0610010K06Rik	0.0248926	0.182876	0.472368
2690324	0610010K14Rik	0.070132	0.198956	0.493503
5270551	0610011B16Rik	-0.0119631	0.538738	0.779374
2230674	0610011F06Rik	0.392619	0.00106208	0.0243529
5910240	0610011I19Rik	-0.210958	4.28365e-07	0.0011911
1710201	0610011L14Rik	0.0192693	0.320801	0.616822
6900731	0610012A05Rik	-0.0668999	0.128367	0.395719
360544	0610012D14Rik	-0.0110663	0.865871	0.947032
3190202	0610012D14Rik	-0.2292	0.000206804	0.0104348
5700132	0610012G03Rik	0.033502	0.491358	0.747721
3460754	0610012H03Rik	0.0661942	0.183334	0.472807
4260014	0610012H03Rik	0.00102105	0.986919	0.995205
5900646	0610013E23Rik	-0.0946315	0.114634	0.372629
430280	0610025G21Rik	0.0484859	0.00726627	0.0768476
1980110	0610025J13Rik	0.0222496	0.258937	0.559797
4890184	0610025J13Rik	0.00229225	0.879361	0.953326
6270482	0610025P10Rik	-0.077214	0.0730277	0.293309
2100092	0610030E20Rik	0.00972848	0.808785	0.921856
2190551	0610030E20Rik	-0.118458	0.000872456	0.0218184
6280719	0610030E20Rik	0.0300707	0.155687	0.434836
6510338	0610030E20Rik	-0.0409977	0.183626	0.473113
1340356	0610030G03Rik	-0.00627959	0.760699	0.900246
5260669	0610030P10Rik	-0.0322149	0.133862	0.403688
2070347	0610031G08Rik	0.128206	0.113185	0.370149
540041	0610031J06Rik	0.0289932	0.391719	0.675959
3800215	0610031J06Rik	-0.0112545	0.605642	0.8208
5810243	0610031J06Rik	0.113766	0.0407457	0.212688
3400750	0610033M06Rik	-0.0477815	0.0680391	0.28218
6060528	0610035N01Rik	0.0275376	0.13592	0.406726
1980367	0610037B23Rik	-0.0918513	0.0114957	0.100509
5270753	0610037D15Rik	0.0581004	0.0430947	0.219751
2070564	0610037L13Rik	-0.061622	0.151636	0.429273
3840519	0610037L13Rik	0.184355	0.00619236	0.0699098
5820128	0610037M15Rik	0.161118	0.0019114	0.0343911
6480132	0610037P05Rik	0.0446366	0.0855936	0.319173
6860170	0610037P05Rik	-0.00709388	0.708346	0.875995
3130332	0610038B21Rik	-0.0631432	0.0553303	0.252155
6760408	0610038D11Rik	0.0922719	0.000728115	0.0196952
3990307	0610038F07Rik	0.0751495	0.060178	0.263522
4250086	0610038F15Rik	0.05624	0.267757	0.568096
5340379	0610039K10Rik	0.000896645	0.974739	0.990933
7330743	0610040B10Rik	-0.0126331	0.773353	0.906535
4920632	0610040J01Rik	-0.00938253	0.558621	0.791698
940634	0610040O15Rik	-0.0242712	0.243018	0.542796
1090500	0610041E09Rik	0.0110843	0.393758	0.677817
1010484	0610042C05Rik	0.149746	0.058116	0.258461
6450504	0710001C05Rik	-0.0668357	0.0975893	0.342846
2810369	0710001D07Rik	-0.0287242	0.47246	0.735072
7560368	0710007C18Rik	-0.0305095	0.134945	0.405245
650181	0710007G10Rik	-0.153791	0.000434261	0.0152551
4730195	0710007J16Rik	-0.0028635	0.880199	0.953418
1260746	0910001A06Rik	0.00548263	0.704589	0.87423
2140102	0910001A06Rik	0.00525651	0.888726	0.957104
3940468	0910001A06Rik	0.0142359	0.599266	0.817207
6550632	0910001L09Rik	0.154727	0.0257803	0.163003
4050747	0910001L17Rik	0.00267649	0.880568	0.953717
6590519	1010001D01Rik	-0.0180392	0.341068	0.63426
5390523	1010001I08Rik	0.00238028	0.890098	0.957725
1570465	1010001N08Rik	-0.041147	0.307659	0.60536
3390376	10181072_290	0.00511432	0.875885	0.95178
6200685	1100001E04Rik	0.0164736	0.428212	0.704446
460068	1100001F19Rik	0.265218	0.000964663	0.0230628
1300707	1100001G20Rik	-0.313636	0.00565336	0.0660743
6280161	1100001H23Rik	0.0159426	0.569648	0.798905
1240379	1100001I19Rik	-0.0021045	0.93136	0.973807
1300243	1100001J08Rik	-0.0444905	0.163233	0.445605
4060458	1100001L02Rik	-0.0165452	0.708567	0.876055
990301	1110001A07Rik	-0.0130246	0.544226	0.782843
2810592	1110001A07Rik	0.0130187	0.456312	0.724824
3870437	1110001C20Rik	-0.0262164	0.438252	0.711854
6940487	1110001C23Rik	-0.0577589	0.0136475	0.111327
3310136	1110001D15Rik	0.00965986	0.49984	0.752646
4670014	1110001D15Rik	-0.00211987	0.892963	0.958653
4120017	1110001J03Rik	-0.172347	0.00508588	0.0621575
520577	1110001N06Rik	-0.155349	0.00221022	0.0377372
4280025	1110001N06Rik	-0.150639	0.00790218	0.0809545
7000301	1110001P04Rik	-0.0832979	0.193355	0.48627
2000041	1110002B05Rik	-0.0762412	0.28692	0.586195
4150427	1110002D22Rik	-0.14965	0.00252825	0.0407878
1770326	1110002E22Rik	0.0378054	0.186974	0.477786
6510095	1110002E23Rik	-0.109379	0.178847	0.46663
4570707	1110002H13Rik	-0.0344894	0.434275	0.708602
6020189	1110002H13Rik	-0.0283194	0.117208	0.376825
3850482	1110002L01Rik	0.0428969	0.123534	0.387399
5720674	1110002L01Rik	0.0143896	0.305656	0.603067
2940201	1110002N22Rik	-0.122	0.00364293	0.0509279
6110577	1110003E01Rik	-0.0216701	0.5733	0.800937
5890408	1110003E08Rik	0.0186088	0.320659	0.616625
1230433	1110003F05Rik	0.0888658	0.0343165	0.19291
1570554	1110003O08Rik	-0.258303	0.00185884	0.0339396
4830114	1110003P22Rik	-0.0638887	0.00862352	0.0851859
6580059	1110004E09Rik	-0.0656299	0.0484991	0.2347
5810010	1110004F10Rik	0.00921903	0.479322	0.740166
4670685	1110004P21Rik	0.066235	0.278959	0.579269
2190097	1110005A03Rik	0.0454528	0.085929	0.319612
1230678	1110005A23Rik	-0.114724	0.00617545	0.0697826
7650333	1110005A23Rik	0.0653856	0.154246	0.433141
4810746	1110005F07Rik	-0.0998988	0.385897	0.671837
6900148	1110006E14Rik	-0.0603354	0.022623	0.1508
4640743	1110006G06Rik	-0.000242472	0.992951	0.997179
1170373	1110006G14Rik	0.151078	0.0427844	0.218709
6250025	1110006O17Rik	-0.0153834	0.159467	0.440351
1400324	1110007A13Rik	-0.0327029	0.208215	0.504991
2060520	1110007A13Rik	-0.172392	0.00036351	0.0139492
7200491	1110007A13Rik	-0.0176233	0.453307	0.722957
6290022	1110007B02Rik	-0.00468891	0.802802	0.919248
3120307	1110007C09Rik	-0.00569916	0.759445	0.899892
2140408	1110007F05Rik	0.0101846	0.566752	0.797139
3310286	1110007H17Rik	-0.00279264	0.912207	0.966214
2680612	1110007L15Rik	-0.0806615	0.0269955	0.167496
5270747	1110007L15Rik	-0.0861054	0.00334686	0.0484957
5890424	1110007L15Rik	0.0318322	0.31155	0.608256
7610575	1110007L15Rik	0.250524	9.97963e-05	0.00737872
1110435	1110007M04Rik	0.0640139	0.187865	0.479009
5390605	1110008B24Rik	-0.0796434	0.00240375	0.0395941
1450100	1110008F13Rik	0.110762	0.0298816	0.177475
4670044	1110008F13Rik	-0.0939024	0.11318	0.370149
2600605	1110008J03Rik	0.0557433	0.069494	0.285731
6400427	1110008J03Rik	0.045717	0.0112347	0.0990301
6560020	1110008J03Rik	-0.00476286	0.880695	0.953721
4260603	1110008L16Rik	-0.0310792	0.286288	0.585572
4780504	1110008L16Rik	-0.0433448	0.00946156	0.0897797
1050673	1110008P14Rik	-0.154836	0.0197911	0.139545
7650255	1110011C06Rik	-0.0754905	0.0274287	0.168801
6180736	1110012D08Rik	-0.119685	0.00694508	0.0748227
2070707	1110012F10Rik	-0.0388784	0.396351	0.680135
2000739	1110012J17Rik	-0.00543842	0.865275	0.946938
6280639	1110012L19Rik	0.0376781	0.235444	0.535143
7040445	1110012L19Rik	0.163619	0.000643927	0.0186549
5870044	1110012N22Rik	-0.0417789	0.0540861	0.248839
2140450	1110012O05Rik	-0.0533857	0.136226	0.407117
3400647	1110013L07Rik	0.00371754	0.78957	0.91321
6380242	1110013L07Rik	0.0214416	0.44341	0.715395
4290390	1110014C03Rik	0.00447333	0.82848	0.930849
4730671	1110014J17Rik	-0.0437003	0.142186	0.415992
4060598	1110014N23Rik	-0.0148009	0.441257	0.714285
5690242	1110014N23Rik	-0.148552	0.00521581	0.0629928
7610358	1110014N23Rik	0.0526934	0.121118	0.383119
4560731	1110014O20Rik	0.0302561	0.588639	0.81068
2100632	1110015C02Rik	-0.00745614	0.704032	0.873859
1070301	1110015M06Rik	-0.0723626	0.063756	0.272301
2350647	1110015M06Rik	-0.0284311	0.135852	0.406615
540274	1110017D15Rik	-0.0388669	0.168813	0.453355
4670553	1110017D15Rik	0.0161456	0.384187	0.670586
4920121	1110017D15Rik	-0.0356988	0.015031	0.118122
5360358	1110017F19Rik	0.0126523	0.678084	0.860571
4590551	1110017I16Rik	-0.00176103	0.920287	0.969595
3420075	1110018G07Rik	-0.0358141	0.275323	0.575492
630064	1110018H23Rik	0.0128864	0.472031	0.734817
6560424	1110018J18Rik	0.0859312	0.0400675	0.210776
6560458	1110018J18Rik	-0.0167231	0.349422	0.640678
6940296	1110018J23Rik	-0.213937	9.22162e-05	0.00723887
730162	1110018M03Rik	-0.00829394	0.45329	0.722955
1690192	1110018N20Rik	0.0300464	0.0507689	0.240543
3780019	1110019B22Rik	-0.00403917	0.836339	0.934026
3420279	1110019K23Rik	0.01051	0.520691	0.767518
780041	1110019N10Rik	0.0723774	0.0245389	0.158396
1980274	1110019N10Rik	0.161554	0.0042135	0.0554787
7380692	1110020A21Rik	-0.0374936	0.0489843	0.235688
3130703	1110020C03Rik	-0.0280249	0.404812	0.686722
2120646	1110020C17Rik	-0.0145448	0.60385	0.819983
1230349	1110020G09Rik	-0.0372769	0.263753	0.564513
4610066	1110020G09Rik	-0.155143	0.0666059	0.278949
3870463	1110020N13Rik	-0.135084	0.000566066	0.0173555
870382	1110020P15Rik	0.022845	0.507171	0.758274
5290475	1110020P15Rik	0.0113579	0.73256	0.887941
1190500	1110021J02Rik	-0.200072	0.000560715	0.0173309
2630364	1110021L09Rik	-0.0828897	0.0356463	0.197575
2760504	1110021P09Rik	-0.0116449	0.421139	0.698759
5810161	1110025H03Rik	-0.0226755	0.410944	0.691109
940189	1110025L11Rik	0.00539954	0.757886	0.899329
2750255	1110027O12Rik	0.0132637	0.449183	0.719874
6020209	1110028A07Rik	0.242815	0.0195078	0.138366
3400402	1110028C15Rik	0.0163363	0.160435	0.441727
3870279	1110028F11Rik	0.0279903	0.583213	0.80708
1820162	1110029I05Rik	-0.0995355	0.0239827	0.156231
3390148	1110029I05Rik	-0.0382001	0.418977	0.696751
2060377	1110029L17Rik	-0.0144588	0.666065	0.854575
6110301	1110031B06Rik	0.0455903	0.441883	0.714757
1850059	1110031B11Rik	-0.110738	0.0144266	0.114908
7320762	1110031I01Rik	0.0346881	0.206599	0.502902
1400189	1110031I02Rik	-0.0727623	0.068498	0.283205
650762	1110032A03Rik	-0.0120286	0.443551	0.715487
7570605	1110032A04Rik	0.00557785	0.844619	0.937696
1300500	1110032A13Rik	0.212461	7.62894e-05	0.00678335
3710678	1110032A13Rik	-0.115081	0.00471461	0.0595357
1300326	1110032D16Rik	-0.00920897	0.389105	0.674054
1660376	1110032E23Rik	0.053492	0.157389	0.437348
2750193	1110032E23Rik	-0.0608806	0.064315	0.273708
5700762	1110032F04Rik	0.0313156	0.111592	0.36741
1820577	1110033C18Rik	-0.0517135	0.225867	0.523653
60274	1110033F04Rik	0.0347476	0.101188	0.349124
1470100	1110033K02Rik	0.0204265	0.586356	0.809157
6250703	1110033K02Rik	0.0589995	0.012589	0.106261
3520037	1110033L15Rik	0.0185935	0.382927	0.669469
1050102	1110033M05Rik	-0.0597977	0.0862261	0.320086
3420048	1110033M05Rik	0.0117312	0.688063	0.86542
540653	1110033O09Rik	-0.0454244	0.23469	0.534019
10707	1110034A24Rik	0.0854831	0.00825999	0.0832267
7550494	1110034A24Rik	-0.0304935	0.270733	0.571233
150382	1110034B05Rik	0.0112896	0.49341	0.749131
3400725	1110034G24Rik	0.0246772	0.2014	0.496062
1110563	1110034O24Rik	-0.0366448	0.07202	0.291069
580725	1110035H17Rik	-0.0412402	0.243059	0.542836
6450592	1110036D12Rik	0.0402642	0.037137	0.202261
990128	1110036O03Rik	0.0223494	0.226271	0.524095
270494	1110037F02Rik	-0.162827	0.00722323	0.076652
5270376	1110037F02Rik	0.062008	0.0548098	0.250818
5080086	1110037J23Rik	-0.0229764	0.0826169	0.313797
1090270	1110037P13Rik	0.0504	0.0536088	0.247953
6060228	1110038B12Rik	0.110823	0.0579812	0.25837
2690707	1110038D17Rik	-0.0564284	0.118064	0.378329
5560102	1110038D17Rik	-0.0437463	0.240303	0.540348
6130577	1110038F14Rik	0.0434971	0.0399891	0.21057
7550192	1110038F14Rik	-0.178149	0.00511517	0.0623213
4060161	1110038G02Rik	0.0942937	0.00788082	0.0809004
870408	1110039B18Rik	-0.058666	0.342233	0.635022
1440538	1110039B18Rik	-0.0297929	0.451889	0.721754
2760528	1110046J11Rik	-0.191119	0.00916606	0.0882067
70088	1110048D14Rik	0.0569402	0.212332	0.509382
450431	1110049B09Rik	-0.0299992	0.254084	0.555055
3400048	1110049B09Rik	-0.0234235	0.0171987	0.128576
7320193	1110049B09Rik	-0.0296596	0.404768	0.686722
780332	1110049F12Rik	0.0938057	0.0143617	0.114717
4060687	1110049F12Rik	-0.0406744	0.527459	0.771791
70491	1110049L02Rik	-0.0238614	0.220739	0.518503
2570014	1110049N09Rik	-0.0417808	0.0549132	0.251062
650360	1110050B14Rik	0.00723734	0.684148	0.86352
1170239	1110051M20Rik	0.0329228	0.171917	0.457824
2490358	1110051M20Rik	-0.0273511	0.162164	0.444328
430176	1110051N18Rik	-0.018523	0.572591	0.800466
5390037	1110054B14Rik	-0.0892694	0.0543009	0.249266
6840615	1110054H05Rik	0.0462893	0.00842066	0.0841235
630398	1110054O05Rik	-0.0672292	0.107931	0.361107
2710035	1110054O05Rik	0.010825	0.589744	0.811322
5820093	1110054O05Rik	0.0439397	0.016213	0.123943
6980687	1110054O05Rik	-0.00881391	0.781674	0.909841
3450358	1110054P19Rik	-0.00978959	0.332583	0.627251
6450348	1110055N21Rik	-0.167368	0.000337261	0.0134278
290296	1110057K04Rik	-0.0191656	0.486985	0.744922
2230091	1110057K04Rik	0.0320189	0.427438	0.703683
3360475	1110057K04Rik	0.128375	0.0159435	0.122528
6280678	1110057P08Rik	-0.00026691	0.987505	0.995387
3370338	1110058L19Rik	0.126568	0.0022018	0.0376273
520551	1110059E24Rik	0.000361776	0.989873	0.996162
4250343	1110059E24Rik	-0.152306	0.005224	0.0630291
6520240	1110059G02Rik	-0.0473931	0.563431	0.795284
4610128	1110059G10Rik	0.0292525	0.315239	0.611604
2350390	1110059H15Rik	-0.0211673	0.334571	0.629133
1340088	1110059M19Rik	0.0303359	0.0627655	0.269699
5910193	1110059P08Rik	-0.110885	0.00363972	0.0509145
240707	1110062G22Rik	0.024369	0.178629	0.46641
150193	1110062M06Rik	0.0373003	0.0883586	0.324333
4050286	1110064P04Rik	0.0110757	0.663321	0.852865
5700619	1110065P20Rik	-0.0817213	0.132836	0.40222
5720546	1110065P20Rik	-0.05308	0.154243	0.433141
2030072	1110067B18Rik	-0.137486	0.00365981	0.051085
3420328	1110067D22Rik	-0.0343592	0.341638	0.634635
6290762	1110067D22Rik	-0.0587347	0.378292	0.66548
1260500	1110068E08Rik	0.00336084	0.927132	0.972175
2340433	1110069O07Rik	-0.0329015	0.0517141	0.243185
6280725	1110070O15Rik	-0.0969392	0.027753	0.170126
4670386	1190002A17Rik	0.026646	0.204947	0.500523
5860692	1190002A23Rik	-0.010978	0.49432	0.749719
4850324	1190002F15Rik	-0.0279074	0.154498	0.433446
2900373	1190002H23Rik	0.0119826	0.582647	0.80684
4210669	1190002N15Rik	0.343389	0.000151459	0.0089324
5560576	1190002N15Rik	0.246959	0.00545513	0.064748
7210240	1190002N15Rik	-0.000233316	0.990667	0.996189
6660475	1190003J15Rik	-0.108404	0.00764407	0.0794301
3890379	1190003K10Rik	0.000146341	0.990226	0.996162
1690286	1190003M12Rik	-0.0716282	0.180436	0.468913
2060286	1190003M12Rik	-0.045382	0.0258126	0.163129
7160040	1190004M23Rik	-0.0259614	0.122362	0.385518
3840041	1190005F20Rik	-2.985e-05	0.999432	0.999741
6620037	1190005F20Rik	0.0752714	0.00489843	0.0607188
2230019	1190005I06Rik	0.0331759	0.492362	0.748372
4150129	1190005N23Rik	-0.0341996	0.308374	0.605802
1690553	1190007F08Rik	-0.254125	1.62405e-06	0.00175092
460228	1190007I07Rik	-0.0597481	0.222209	0.519906
7000689	1190008K20Rik	-0.0907313	0.0559381	0.253868
620037	1190009E20Rik	-0.103883	0.0321558	0.185292
6400280	1190012C08Rik	0.0576734	0.0357227	0.197746
7610703	1190017O12Rik	-0.0107987	0.811895	0.923138
3940403	1190020E20Rik	0.0193885	0.241089	0.541199
7000114	1190020J12Rik	-0.0252401	0.425486	0.702115
70687	1190028D05Rik	0.00672879	0.679414	0.861125
3610471	1190028F09	0.0277072	0.518986	0.766277
5270100	1200002N14Rik	0.0815783	0.149639	0.426205
110181	1200003C05Rik	0.221093	9.88634e-05	0.00737872
1430068	1200003C05Rik	-0.0282995	0.0716738	0.290566
2070682	1200003C05Rik	0.146046	0.000852906	0.0215156
3450292	1200003E11Rik	-0.021744	0.367559	0.656987
1980471	1200003I07Rik	0.00345223	0.788961	0.913027
2850082	1200003I07Rik	0.0441544	0.438655	0.71214
4280528	1200003I07Rik	-0.05358	0.108278	0.361624
5550162	1200003I07Rik	0.0842762	0.141384	0.414772
6020128	1200003I07Rik	0.00862811	0.444728	0.716474
6290397	1200003I07Rik	0.0330396	0.30016	0.598693
3520386	1200003N10Rik	0.0151066	0.301765	0.600176
4640682	1200007C13Rik	-0.0221067	0.19407	0.487003
2480220	1200008A14Rik	0.0180403	0.262554	0.563445
7380730	1200008A14Rik	0.00622828	0.814512	0.924011
4590253	1200008N06Rik	-0.0431125	0.0932373	0.334327
6040619	1200009F10Rik	0.0129463	0.750238	0.896313
670356	1200009I06Rik	0.0276624	0.321458	0.617418
6770673	1200009I06Rik	0.0189234	0.265721	0.566256
5420309	1200009O22Rik	0.0818092	0.003274	0.0477763
6580086	1200011A11Rik	0.0141306	0.493608	0.749282
5550719	1200011I18Rik	0.0431819	0.11413	0.371652
580747	1200011M11Rik	-0.00209789	0.901618	0.962167
5570465	1200011M11Rik	0.0385008	0.405098	0.687003
6650575	1200011M11Rik	-0.00215793	0.94279	0.978242
4230470	1200011O22Rik	-0.0754428	0.00655433	0.0724754
6580168	1200012P04Rik	-0.0609306	0.169462	0.45407
4260400	1200013B08Rik	0.127545	0.0038606	0.0526225
1170747	1200013F24Rik	-0.00358133	0.854693	0.942493
1230523	1200014J11Rik	0.0100752	0.652078	0.846581
4180209	1200014M14Rik	0.00586817	0.794667	0.915155
6330162	1200014P05Rik	0.00538397	0.747406	0.89497
540309	1200015F23Rik	0.202545	0.00336105	0.0485925
5310722	1200015F23Rik	-0.0420873	0.49026	0.746929
6650373	1200015F23Rik	0.228791	0.000470212	0.0157833
2340592	1200015N20Rik	0.0124038	0.658233	0.849702
20497	1200015P04Rik	-0.00650592	0.789182	0.913057
10427	1200016B10Rik	-0.0247036	0.38964	0.67436
2760240	1200016B10Rik	-0.0346903	0.304335	0.601994
7150719	1200016B10Rik	0.0138211	0.722548	0.882902
4070484	1200016C12Rik	-0.0174772	0.364365	0.654247
20719	1200016D23Rik	0.0355616	0.0519736	0.243485
3310215	1200016E24Rik	0.00239744	0.983548	0.994108
2340132	1200016G03Rik	-0.0308836	0.138188	0.40982
4830224	1200016L19Rik	-0.0307576	0.302663	0.601024
5910184	1200017F15Rik	0.0225864	0.217831	0.514991
1050114	1300001I01Rik	0.125832	0.107132	0.359652
6860494	1300002E11Rik	-0.0244683	0.487045	0.744988
3140221	1300002K09Rik	-0.232806	3.3905e-05	0.00522362
2810372	1300003B13Rik	0.00437868	0.781916	0.909897
1300356	1300003O07Rik	0.000916076	0.969188	0.988473
5890358	1300006C19Rik	0.149167	0.000648442	0.0186901
110743	1300007F04Rik	0.0820509	0.0237031	0.155191
7610161	1300007L22Rik	-0.118129	0.0282729	0.172194
3060286	1300010F03Rik	0.233077	0.00085057	0.0214787
4670397	1300010F03Rik	0.147652	0.00839327	0.0839593
5290739	1300010F03Rik	0.286257	0.0110546	0.0982623
5810392	1300010F03Rik	-0.022488	0.550261	0.786428
6400543	1300010F03Rik	0.0357769	0.0858647	0.31953
7320445	1300010F03Rik	-0.0569529	0.0117925	0.101911
3120152	1300010M03Rik	0.00747809	0.633424	0.836147
6180220	1300011L04Rik	-0.331111	0.000112847	0.0078132
7040707	1300012G16Rik	0.023925	0.12844	0.395777
5260246	1300013B24Rik	-0.027098	0.361693	0.65162
7000059	1300013D05Rik	0.0297129	0.0361665	0.199083
4480138	1300013F15Rik	0.327656	0.00169786	0.0323029
2030278	1300013J15Rik	0.471232	4.73442e-05	0.00568645
6520022	1300013J15Rik	0.1835	0.00249719	0.0404445
4880132	1300014I06Rik	0.342306	0.00108165	0.024653
270053	1300015D01Rik	-0.0187663	0.64394	0.842472
2190500	1300017J02Rik	-0.172975	0.0032532	0.0476438
6590348	1300018I05Rik	0.00818586	0.742937	0.893067
6020692	1300018I17Rik	0.0507966	0.0223525	0.149747
2900110	1300018J18Rik	0.182935	0.000282362	0.0121768
540246	1500001A10Rik	-0.0152665	0.702653	0.873009
3710201	1500001A10Rik	0.0328747	0.220539	0.518254
7570470	1500001A10Rik	0.0199373	0.232913	0.532108
2140368	1500001E21Rik	-0.13923	0.000415269	0.0148817
4900520	1500001L15Rik	-0.146879	0.00162509	0.031584
450681	1500001M20Rik	0.0693487	0.146626	0.422716
3390152	1500001M20Rik	-0.000369644	0.995149	0.997637
3870041	1500001M20Rik	0.0883388	0.0675544	0.281281
2690131	1500002C15Rik	-0.0741285	0.0244074	0.157929
70056	1500002K03Rik	-0.0186917	0.454135	0.723564
7210731	1500002O10Rik	0.017394	0.337495	0.631597
6180543	1500002O20Rik	-0.0472527	0.300406	0.598969
6560593	1500003O03Rik	0.0590216	0.0377828	0.204329
2490161	1500003O22Rik	0.0173141	0.713717	0.878648
5560315	1500004F05Rik	-0.0309958	0.287087	0.586391
4070008	1500005C15Rik	0.0196286	0.363906	0.653886
4780768	1500005I02Rik	-0.0572624	0.0651084	0.275633
6060008	1500005I02Rik	-0.0839205	0.218625	0.51576
3850278	1500005K14Rik	-0.0244827	0.553549	0.788637
6510736	1500005K14Rik	-0.0166043	0.719412	0.8811
6280220	1500005N04Rik	-0.00319958	0.946565	0.979574
360129	1500009K05Rik	0.00627744	0.826094	0.929403
7210315	1500009L16Rik	-0.00694962	0.683179	0.863094
3830242	1500010C09Rik	0.00941522	0.589967	0.811368
20523	1500010G04Rik	-0.133905	0.0136817	0.111445
3940050	1500010G04Rik	-0.071026	0.180215	0.468634
3060692	1500010J02Rik	-0.0560298	0.287543	0.586817
6590441	1500010J02Rik	0.0281701	0.511003	0.760545
4180487	1500011B03Rik	0.00500751	0.842448	0.936969
3440138	1500011H22Rik	-0.0183582	0.623741	0.831176
7050609	1500011H22Rik	-0.0757281	0.0116022	0.101109
2260259	1500011J06Rik	-0.00466995	0.769549	0.904548
70114	1500011K16Rik	-0.00978503	0.836468	0.934083
540138	1500012F01Rik	0.0148076	0.74498	0.893809
2760615	1500012F01Rik	-0.167374	0.00069655	0.0193417
7400360	1500012K07Rik	0.0189568	0.220114	0.517727
3520195	1500012M23Rik	0.0269474	0.0860543	0.319769
5090349	1500015A07Rik	-0.0348836	0.414119	0.693082
6900743	1500015G18Rik	-0.0145006	0.627822	0.833078
3830630	1500015L24Rik	0.0170168	0.177442	0.464867
4610504	1500015O10Rik	0.00139716	0.965692	0.987296
5860541	1500016O10Rik	-0.0118991	0.462666	0.72878
3310463	1500017E21Rik	0.355079	0.0609814	0.265485
3120338	1500017I17Rik	-0.0263529	0.353962	0.645214
1430537	1500019C06Rik	-0.0096169	0.808377	0.921692
5130563	1500019G21Rik	0.00933671	0.724241	0.883711
360605	1500026H17Rik	-0.0054502	0.797512	0.916311
6020041	1500031H01Rik	0.0121644	0.556851	0.79077
7050500	1500031H01Rik	-0.0318696	0.0850131	0.318139
5890470	1500031K13Rik	0.00603426	0.766646	0.903126
2940414	1500031L02Rik	-0.0442886	0.118571	0.379249
450161	1500032D16Rik	-0.0848827	0.0559528	0.253868
6180092	1500032D16Rik	-0.109263	8.96213e-05	0.00716987
7200195	1500032D16Rik	-0.0115628	0.713837	0.87867
830201	1500032L24Rik	0.174584	0.00312413	0.0464273
5360170	1500032P08Rik	-0.0196076	0.625799	0.832124
1430048	1500034J01Rik	-0.000508952	0.976881	0.991953
6660180	1500034J01Rik	0.00760026	0.848736	0.939433
3610563	1500034J20Rik	-0.0330344	0.454025	0.72349
3840441	1500034J20Rik	0.0205002	0.274254	0.574581
6270398	1500035H01Rik	0.0023618	0.904402	0.96322
1850189	1500035N22Rik	-0.00480902	0.758934	0.899803
5890209	1500041B16Rik	0.0214555	0.325565	0.621103
2650402	1500041J02Rik	0.0207123	0.743908	0.893439
6220615	1500041J02Rik	-0.0101502	0.607247	0.821804
3840239	1500041N16Rik	-0.046648	0.00265051	0.0417648
3890010	1500041N16Rik	-0.0899799	0.0471053	0.230774
380561	1520401A03Rik	-0.0570474	0.172226	0.458308
3360709	1520401A03Rik	-0.0914035	0.0158367	0.122018
7560273	1520401A03Rik	-0.0102499	0.520263	0.767237
650520	1520402A15Rik	0.017045	0.209105	0.506084
3390653	1520402A15Rik	-0.0591138	0.0926148	0.333082
290538	1520402A20Rik	-0.0497414	0.209603	0.506486
4050142	1600002D24Rik	-0.0380711	0.00574045	0.0667522
3450187	1600002H07Rik	0.0137068	0.861301	0.945198
460632	1600002K03Rik	-0.203058	0.000440714	0.015335
3800095	1600002K03Rik	0.103558	0.0317562	0.183905
620400	1600010O03Rik	-0.0182929	0.357008	0.647898
6840730	1600012F09Rik	0.00651979	0.623827	0.831176
2750471	1600012H06Rik	0.027573	0.540391	0.780313
2760673	1600012H06Rik	0.0127572	0.796023	0.915618
4830291	1600012H06Rik	-0.0487854	0.351957	0.643183
5050433	1600012H06Rik	0.0122156	0.486419	0.744811
6940168	1600012H06Rik	-0.00514402	0.773806	0.90677
7400048	1600012K10Rik	0.00159073	0.927972	0.972481
6550327	1600012P17Rik	0.0109073	0.530377	0.773784
5050762	1600013E24Rik	-0.0051388	0.619357	0.828621
5090669	1600014C10Rik	-0.06453	0.0753102	0.298139
7380608	1600014C10Rik	-0.028083	0.43904	0.712514
2750474	1600014C23Rik	0.014009	0.299367	0.597928
7100377	1600014E20Rik	-0.0172736	0.0996336	0.346513
1470192	1600014K23Rik	-0.00706582	0.84774	0.93905
650022	1600015I10Rik	-0.0246928	0.346187	0.638297
7160192	1600016N20Rik	-0.0399552	0.384821	0.671099
290452	1600017E01Rik	0.0390083	0.065818	0.277276
1260343	1600019C01Rik	-0.0101264	0.644353	0.842579
3800092	1600020E01Rik	-0.0111578	0.465779	0.730989
4670204	1600021P15Rik	0.0630843	0.0128604	0.1076
6280386	1600021P15Rik	-0.117733	0.00029556	0.0125295
2940403	1600023H17Rik	-0.0990782	0.0584552	0.259196
6180138	1600023N17Rik	0.0087168	0.645141	0.843068
1580451	1600025M17Rik	-0.00037303	0.984987	0.994719
3400653	1600027N09Rik	0.0308447	0.0763243	0.300316
6020687	1600027N09Rik	-0.0182725	0.524312	0.769775
1300092	1600029D21Rik	-0.0556758	0.158066	0.438189
4150301	1600029I14Rik	0.0526416	0.0110654	0.0983036
2680475	1600029O10Rik	0.00376887	0.881822	0.95398
520273	1600032L17Rik	-0.0890142	0.126781	0.393332
1580441	1600032L17Rik	0.262382	0.225619	0.523506
160477	1620402D19Rik	-0.0251364	0.161266	0.442924
4480669	1700001C02Rik	-0.0112617	0.0797225	0.307488
380195	1700001C07Rik	0.00289698	0.858568	0.943946
2030600	1700001C14Rik	-0.043355	0.0273057	0.168443
1710438	1700001C19Rik	-0.0476043	0.493471	0.749161
4200286	1700001C19Rik	-0.0128019	0.860974	0.945125
2360148	1700001E04Rik	-0.0136274	0.465895	0.730989
1230377	1700001E18Rik	0.00554729	0.755126	0.898559
1400521	1700001G17Rik	-0.00164278	0.945884	0.979329
7150630	1700001J03Rik	0.0162132	0.398038	0.681497
2810433	1700001J11Rik	-0.0151676	0.217124	0.51423
4760576	1700001J11Rik	-0.0289898	0.242338	0.542578
2970735	1700001K23Rik	-0.0212451	0.323522	0.619138
6060402	1700001L05Rik	-0.0514832	0.249026	0.5496
2490468	1700001L19Rik	-0.00497265	0.770291	0.904829
4040379	1700001O11Rik	-0.00285141	0.870341	0.949339
4610500	1700001O22Rik	-0.042762	0.0280661	0.171367
7200619	1700001O22Rik	-0.00914476	0.795162	0.915315
7160037	1700001P01Rik	-0.00827193	0.729901	0.88649
7400674	1700003B17Rik	0.0193674	0.153401	0.431706
2510424	1700003E16Rik	-0.00819347	0.795466	0.915456
1820358	1700003F12Rik	-0.028078	0.519047	0.766293
5860025	1700003F12Rik	-0.0152807	0.527895	0.771956
2000711	1700003H04Rik	-0.00479038	0.863373	0.946206
840129	1700003M02Rik	0.00238779	0.868533	0.948509
3370280	1700003M02Rik	0.0297174	0.13476	0.405101
3780669	1700003N22Rik	-0.0187036	0.469577	0.733208
6770687	1700006A11Rik	0.00524211	0.735923	0.889453
6620300	1700006E09Rik	-0.0215907	0.41683	0.695143
1050520	1700006H02Rik	0.0146476	0.409393	0.690033
4390554	1700006H03Rik	0.00846598	0.67423	0.858278
4890072	1700006H03Rik	-0.00593698	0.623451	0.83111
2510408	1700006J14Rik	0.0300667	0.153336	0.431577
7610022	1700007B13Rik	-0.170026	0.17232	0.458396
1580646	1700007B14Rik	-0.027744	0.0808594	0.31013
6290370	1700007E06Rik	0.0200296	0.442317	0.715041
3310274	1700007G11Rik	0.0315134	0.0217957	0.147283
150400	1700007K09Rik	0.00279875	0.906941	0.96413
7040487	1700007K09Rik	-0.00453091	0.843275	0.937177
110019	1700007K13Rik	0.00144267	0.913227	0.966684
6060301	1700007N01Rik	-0.00190156	0.938917	0.976808
5390348	1700007N14Rik	-0.00275061	0.915469	0.968026
540736	1700007P14Rik	-0.148491	0.000798771	0.0207511
990427	1700008E09Rik	0.00952971	0.60559	0.8208
2480133	1700008E11Rik	-0.0212704	0.327341	0.622786
1010133	1700008F19Rik	-0.0255565	0.475586	0.737475
5870138	1700008F21Rik	0.00543249	0.808312	0.921686
1240193	1700008G05Rik	0.0111931	0.466215	0.731085
5550670	1700008G05Rik	0.00227013	0.899191	0.961157
3840520	1700008H02Rik	0.0107399	0.723043	0.883197
5290059	1700008H02Rik	-0.075109	0.15766	0.437673
6420768	1700008H02Rik	-0.0357484	0.155879	0.434976
5490092	1700008I05Rik	-0.00291955	0.869248	0.948958
3140554	1700008J08Rik	-0.0221942	0.413355	0.692406
1090609	1700008O03Rik	0.0226623	0.42607	0.70271
5290433	1700008P02Rik	-0.0144948	0.280541	0.580638
7160707	1700008P20Rik	0.0435654	0.209468	0.506431
380445	1700009C05Rik	-0.00180387	0.942037	0.978043
6270471	1700009J07Rik	-0.0165049	0.162194	0.444359
3460082	1700009N14Rik	0.0107232	0.544857	0.783296
10678	1700009P03Rik	-0.116505	0.0353361	0.196688
6020184	1700009P03Rik	0.0122022	0.790295	0.913372
6060626	1700009P03Rik	0.00703588	0.792807	0.914423
1990600	1700009P10Rik	0.0305993	0.161186	0.442924
7570192	1700009P13Rik	-0.00685301	0.85858	0.943946
610709	1700009P17Rik	0.00974019	0.6176	0.827751
7100309	1700010A01Rik	-0.00049367	0.993522	0.997399
1470220	1700010B08Rik	0.00278308	0.88658	0.956033
3420224	1700010C24Rik	0.00218561	0.884318	0.955015
20368	1700010D01Rik	0.0112299	0.569685	0.798932
620014	1700010H15Rik	0.0273174	0.071596	0.290427
2570133	1700010H15Rik	-0.0150237	0.296056	0.594976
1450632	1700010H22Rik	-0.0282385	0.199316	0.493964
610220	1700010I14Rik	0.0074266	0.648931	0.845135
240600	1700010L04Rik	-0.0241788	0.279884	0.580096
3710220	1700010M06Rik	-0.0150203	0.32049	0.616472
2100195	1700010M22Rik	-0.0108989	0.619222	0.82855
2630646	1700010M22Rik	-0.0525291	0.201376	0.496062
1740685	1700011A15Rik	0.0219819	0.253874	0.554811
3780593	1700011E24Rik	0.00656326	0.577476	0.803435
6480754	1700011F03Rik	0.00144963	0.926488	0.971996
3390017	1700011F14Rik	-0.0217758	0.0993498	0.346131
7100053	1700011H14Rik	0.00888796	0.641043	0.840478
5820731	1700011H22Rik	0.0172765	0.192932	0.485707
6370717	1700011I03Rik	0.0200657	0.365322	0.655114
4920504	1700011J10Rik	-0.0079128	0.882158	0.954209
1190463	1700011K15Rik	-0.00368767	0.861144	0.945149
4220368	1700011L22Rik	-0.0323212	0.15677	0.436418
2350600	1700011M02Rik	-0.0157847	0.31699	0.613035
7510735	1700011M02Rik	-0.0310497	0.165751	0.449371
5900343	1700012A03Rik	-0.00430174	0.84177	0.936677
380546	1700012A16Rik	0.0160767	0.246957	0.547074
3140474	1700012B07Rik	0.000924873	0.923345	0.970737
2970431	1700012B09Rik	-0.0274583	0.326069	0.62148
60292	1700012B15Rik	-0.0491232	0.0453102	0.225933
1570041	1700012B15Rik	-0.0176522	0.324261	0.619792
7050152	1700012C15Rik	0.00189452	0.943585	0.978513
2120255	1700012F10Rik	0.00989077	0.337046	0.631278
6110762	1700012F11Rik	0.0268456	0.106588	0.358788
4570202	1700012H05Rik	-0.021861	0.0618625	0.267545
5910400	1700012H05Rik	-0.208087	0.00899361	0.0872203
160327	1700012H17Rik	0.0491489	0.103427	0.353027
730600	1700012K20Rik	0.0217124	0.249364	0.549757
1440187	1700012L04Rik	0.00109682	0.978945	0.99278
6330113	1700012M13Rik	0.012273	0.308054	0.60553
360274	1700012M14Rik	-0.00457642	0.83317	0.932727
3310202	1700012O15Rik	-0.0184715	0.425058	0.701823
240377	1700012P22Rik	0.00316498	0.869475	0.949012
2100082	1700013A01Rik	-0.158448	3.32413e-05	0.00522362
7560577	1700013B16Rik	-0.0387059	0.214883	0.511681
1470037	1700013D24Rik	-0.0416643	0.0611808	0.265841
1410100	1700013E18Rik	-0.0443994	0.00430692	0.0561129
2000059	1700013E18Rik	0.013907	0.591466	0.812294
610494	1700013F07Rik	-0.00461826	0.87959	0.953349
520253	1700013G10Rik	0.036921	0.0582667	0.258715
4070497	1700013G10Rik	-0.105336	0.00868326	0.0856616
2100187	1700013G24Rik	0.0132773	0.62402	0.831268
7320639	1700013H16Rik	-0.0474405	0.142496	0.416469
670424	1700013N18Rik	0.00614522	0.771728	0.905911
1300167	1700013N18Rik	-0.0203993	0.259064	0.560018
2690681	1700014B07Rik	-0.039374	0.0190328	0.136279
3990274	1700014B12Rik	0.0104861	0.296848	0.595604
1070059	1700014D04Rik	-0.0202276	0.0847029	0.317766
60722	1700014N06Rik	-0.0163391	0.524735	0.769972
6110561	1700015E05Rik	-0.0680576	0.0591078	0.261067
3940408	1700015E13Rik	0.0418517	0.0615932	0.266826
2650243	1700015F03Rik	-0.0143711	0.645638	0.843374
6660112	1700015L13Rik	-0.0464621	0.260103	0.561217
2900253	1700016A15Rik	-0.168733	0.000530342	0.0168251
780484	1700016B15Rik	-0.0306086	0.181728	0.470793
7610138	1700016C15Rik	-0.0123464	0.64429	0.842563
4670142	1700016D02Rik	0.0193496	0.327079	0.622542
1990167	1700016D06Rik	-0.0366006	0.409968	0.690481
7100441	1700016D06Rik	-0.00293517	0.924853	0.971293
3840358	1700016D18Rik	0.00264094	0.88167	0.95394
7550593	1700016D18Rik	-0.00266654	0.862022	0.945427
5220307	1700016G05Rik	-0.0157399	0.341589	0.634635
5270564	1700016H13Rik	-0.00365837	0.745714	0.894129
2710010	1700016J18Rik	0.0240258	0.109674	0.364204
3140577	1700016K13Rik	0.00733502	0.690347	0.866266
1190358	1700016K19Rik	-0.0748949	0.0860635	0.319769
3850068	1700016K19Rik	0.0298614	0.246544	0.546597
580471	1700016L04Rik	0.0118886	0.463815	0.729667
5960021	1700016L04Rik	-0.00788305	0.568089	0.798052
1240204	1700016L21Rik	-0.0113382	0.687132	0.865095
2600348	1700016M24Rik	-0.0132283	0.407487	0.688742
4480242	1700017B05Rik	0.00974286	0.441881	0.714757
5390209	1700017D01Rik	-0.0238284	0.374128	0.661532
2760253	1700017G19Rik	-0.00241294	0.870242	0.949277
4200097	1700017N19Rik	0.000866461	0.955498	0.983336
7150379	1700017N19Rik	0.0272354	0.226755	0.52471
1940010	1700018B24Rik	0.000793266	0.957133	0.984014
5490215	1700018C11Rik	-0.0202002	0.31551	0.611779
6290243	1700018F24Rik	-0.0568646	0.0085641	0.0849116
6520239	1700018G05Rik	0.00688581	0.670477	0.85678
5550386	1700018L24Rik	-0.0326555	0.0836142	0.315897
6550148	1700019A02Rik	-0.00600216	0.855778	0.942784
1940209	1700019B03Rik	0.0294224	0.0367806	0.20124
7650164	1700019B21Rik	0.00819728	0.745933	0.894152
1300768	1700019D03Rik	-0.00653419	0.782899	0.910504
990164	1700019E19Rik	-0.0664686	0.0516279	0.242935
2360201	1700019G17Rik	-0.00884457	0.809078	0.921912
4290341	1700019G17Rik	0.0570195	0.00303717	0.0455264
5960398	1700019G17Rik	-0.0703357	0.00600399	0.0686631
6220630	1700019G17Rik	-0.0447017	0.0419595	0.216397
540609	1700019H03Rik	-0.0813788	0.0130466	0.10861
6380097	1700019H03Rik	0.0100639	0.861841	0.945396
3460156	1700019J19Rik	0.0034972	0.798484	0.916924
1780703	1700019L03Rik	-0.0232832	0.331258	0.625944
7000008	1700019L03Rik	-0.042503	0.24752	0.547677
2320114	1700019M22Rik	-0.00510478	0.808333	0.921686
4180040	1700019N12Rik	0.0126529	0.552077	0.787447
4480446	1700019N12Rik	-0.0723526	0.186714	0.477382
2570477	1700019N19Rik	0.00133529	0.957208	0.984035
5270368	1700019O17Rik	-0.0130508	0.348221	0.639807
6960327	1700020A23Rik	-0.00400507	0.836647	0.934118
840445	1700020C07Rik	0.0247228	0.226155	0.523919
110601	1700020C11Rik	0.0259415	0.25821	0.559132
3710132	1700020D05Rik	-0.0133651	0.406581	0.688025
580296	1700020G18Rik	-0.061465	0.0529619	0.246472
840368	1700020I14Rik	0.0510227	0.117686	0.377699
1450253	1700020I14Rik	-0.0447048	0.277497	0.577744
6580661	1700020I22Rik	-0.00108345	0.957038	0.983961
940059	1700020L13Rik	-0.0175327	0.50353	0.755465
1430491	1700020L24Rik	0.0142308	0.629153	0.833937
4200609	1700020M10Rik	0.0138502	0.281695	0.581374
5270059	1700020N01Rik	0.00528233	0.841355	0.936447
2600709	1700020N15Rik	-0.0102282	0.734755	0.888976
2760477	1700020N17Rik	-0.0343762	0.0840116	0.316536
2710164	1700020N18Rik	-0.0410762	0.00301373	0.0453521
5910056	1700020O03Rik	-0.0431721	0.339312	0.632974
7330168	1700020O03Rik	0.0215769	0.0858918	0.319536
6020427	1700021A07Rik	-0.00967629	0.553823	0.788685
2760370	1700021C14Rik	-0.101205	0.0107076	0.0963347
4640156	1700021E15Rik	-0.00795612	0.731988	0.887563
1850762	1700021F05Rik	-0.0580598	0.0127324	0.106944
6580575	1700021F07Rik	-0.012457	0.569801	0.798966
10136	1700021I09Rik	0.0158014	0.172703	0.459064
270064	1700021J08Rik	0.0187838	0.155844	0.43496
510450	1700021K02Rik	-0.0595595	0.0465719	0.229256
2350128	1700021K02Rik	-0.0288236	0.217654	0.514915
3130360	1700021K02Rik	-0.0374641	0.0639678	0.272679
7160386	1700021K10Rik	0.045685	0.0178337	0.131284
5220131	1700021K14Rik	-0.0142028	0.38584	0.671763
730114	1700021K19Rik	0.188091	0.0166239	0.126001
1690221	1700021O21Rik	-0.0188934	0.230873	0.529996
5960519	1700021P04Rik	0.0118758	0.70228	0.872925
1740079	1700021P10Rik	-0.0323475	0.23514	0.534668
1030138	1700021P22Rik	0.00406609	0.820858	0.927022
2030075	1700021P22Rik	-0.0126712	0.484601	0.743509
2470148	1700021P22Rik	-0.0241343	0.505608	0.757187
2480008	1700022A21Rik	-0.0233512	0.0420481	0.216706
6280270	1700022C21Rik	0.197153	0.000598049	0.0178984
840010	1700022F17Rik	-0.0106488	0.467744	0.732314
430246	1700022I11Rik	-0.0167241	0.384876	0.671143
5220167	1700022J01Rik	-0.00393572	0.799334	0.917374
6760431	1700022K14Rik	0.000695705	0.967176	0.987445
5220039	1700022L20Rik	0.00478961	0.876254	0.951845
7320215	1700022N22Rik	-0.0222672	0.434088	0.708502
7330468	1700022P15Rik	-0.0336923	0.00461704	0.0588913
6330670	1700022P22Rik	0.0238377	0.100544	0.347896
1980435	1700023A16Rik	-0.00576069	0.810512	0.922466
2680458	1700023B02Rik	-0.098346	0.0441655	0.222816
3890437	1700023B02Rik	0.023244	0.480618	0.740989
5050593	1700023B02Rik	-0.125775	0.0629031	0.270059
6510072	1700023B23Rik	0.032802	0.347056	0.639005
6270240	1700023C21Rik	0.00853345	0.573843	0.800967
6520286	1700023D19Rik	-0.0446679	0.152784	0.430822
2480201	1700023E05Rik	0.00476735	0.770196	0.904783
7560020	1700023E05Rik	0.0242716	0.368852	0.6576
7650593	1700023F06Rik	0.00886133	0.671871	0.857155
2600482	1700023G08Rik	-9.01461e-05	0.995284	0.997685
4220376	1700023I07Rik	-0.00491695	0.787776	0.912346
840082	1700023L04Rik	0.00968595	0.508869	0.759187
5490670	1700023M03Rik	0.0445547	0.229892	0.528863
5360491	1700024B05Rik	-0.0140688	0.567872	0.797899
6330221	1700024C24Rik	0.0251495	0.164924	0.448173
6620543	1700024D23Rik	-0.00612767	0.699982	0.871588
3780091	1700024G10Rik	-0.0192886	0.161292	0.442924
160376	1700024G13Rik	0.0316608	0.20065	0.49532
4590088	1700024G13Rik	-0.0519116	0.154946	0.433897
6860204	1700024J04Rik	-0.00252726	0.759025	0.899811
5910703	1700024P04Rik	-0.00534041	0.752208	0.897279
1580192	1700024P12Rik	0.0204149	0.331118	0.625844
5050221	1700024P16Rik	-0.0209106	0.228637	0.527161
4920270	1700025B11Rik	0.00016818	0.993022	0.997187
4200095	1700025D03Rik	-0.0166419	0.510022	0.759857
4780719	1700025D03Rik	0.0502039	0.0328396	0.187611
6900703	1700025E21Rik	-0.0285229	0.393508	0.677694
4250301	1700025F22Rik	-0.0167651	0.271553	0.572076
5420066	1700025F24Rik	-0.0208337	0.0764586	0.300442
2850112	1700025G04Rik	0.0616465	0.0160731	0.123223
4640709	1700025H01Rik	0.0157538	0.137025	0.407985
5340161	1700025K23Rik	-0.0947728	0.0592147	0.261361
6100114	1700025K24Rik	-0.0204723	0.222419	0.520053
1070020	1700025O08Rik	0.00182257	0.957645	0.984273
2350242	1700026D08Rik	-0.00341749	0.92529	0.971527
3440148	1700026D08Rik	0.0123344	0.613023	0.824979
4200180	1700026J04Rik	-0.0361438	0.106043	0.357563
4050736	1700026J12Rik	-0.0754886	0.0664259	0.278645
7560524	1700026J12Rik	-0.01289	0.0953116	0.338601
7570246	1700026J12Rik	-0.01081	0.597759	0.816209
3460711	1700026L06Rik	0.0157274	0.515162	0.763844
2630475	1700026N04Rik	0.00356841	0.736369	0.889564
540289	1700026N20Rik	-0.00790098	0.546083	0.783682
2070221	1700027A07Rik	-0.0354913	0.0116657	0.101311
270070	1700027A23Rik	-0.0636812	0.0236054	0.154776
6580431	1700027D21Rik	-0.057293	0.0273887	0.168725
5050307	1700027F06Rik	-0.0498647	0.00899042	0.0872171
2120594	1700027I24Rik	0.0204871	0.218754	0.515907
4810491	1700027J07Rik	0.00490026	0.726995	0.885231
5720132	1700027L20Rik	-0.00574541	0.815016	0.924286
780121	1700027M01Rik	-0.152333	0.000561921	0.0173486
1010356	1700027M01Rik	-0.0665133	0.101684	0.349955
1170431	1700027N10Rik	-0.0680918	0.140108	0.413117
6590242	1700027N10Rik	0.0396432	0.0866272	0.320759
7550692	1700028D13Rik	-0.046726	0.225119	0.523194
4290056	1700028G04Rik	-0.0642818	0.198682	0.493015
4570475	1700028I04Rik	-0.037781	0.0647936	0.274986
5490201	1700028I16Rik	0.0362539	0.0281452	0.171665
3610324	1700028J19Rik	0.0198686	0.144503	0.419598
50601	1700028K03Rik	-0.0278438	0.28981	0.588998
1780537	1700028K03Rik	-0.0133109	0.59671	0.815514
3830278	1700028M03Rik	-0.00124736	0.957434	0.984146
780538	1700028N14Rik	0.00018456	0.990455	0.996162
2750008	1700028P14Rik	-0.0337306	0.317388	0.613561
6420110	1700029F09Rik	-0.00245504	0.919355	0.969296
1770504	1700029F12Rik	-0.0515608	0.0291908	0.175466
2000154	1700029F12Rik	0.00140095	0.911576	0.965935
5820132	1700029F12Rik	-0.103481	0.0155713	0.120754
1110021	1700029G01Rik	-0.0417577	0.335447	0.629928
3400553	1700029H14Rik	-0.0139429	0.56151	0.79376
6220577	1700029H14Rik	0.00348139	0.813716	0.923687
2350612	1700029I01Rik	-0.0205518	0.463966	0.729677
2810538	1700029I08Rik	-0.0179346	0.446808	0.71808
2340347	1700029I15Rik	-0.0424348	0.316599	0.612878
3800050	1700029J07Rik	-0.0399971	0.317868	0.613954
290246	1700029K01Rik	0.0303596	0.0665205	0.278848
4290167	1700029M20Rik	-0.00659103	0.713605	0.878617
5910070	1700029M20Rik	-0.0125225	0.364718	0.654518
1340154	1700029P11Rik	-0.111754	0.0103514	0.0946724
2850543	1700029P11Rik	-0.0234113	0.318276	0.614291
4780102	1700029P11Rik	-0.020627	0.309502	0.606447
2100064	1700030C10Rik	0.0880859	0.0904248	0.328376
6450427	1700030E15Rik	0.0226585	0.0448793	0.224699
5890369	1700030F18Rik	0.0135756	0.451008	0.721141
6650717	1700030G05Rik	-0.0239028	0.319968	0.616084
1090553	1700030G11Rik	-0.0449914	0.0653568	0.276323
4010543	1700030G11Rik	0.00860014	0.640028	0.839819
7000575	1700030J15Rik	0.000375295	0.982806	0.993857
4150598	1700030J22Rik	0.00870819	0.788417	0.912702
6980593	1700030K09Rik	0.00267963	0.937895	0.976407
6180246	1700030N03Rik	-0.0333773	0.114506	0.372429
520601	1700031F05Rik	-0.00846915	0.511235	0.760773
2650224	1700031F05Rik	-0.00936458	0.723165	0.883293
1990240	1700031F13Rik	-0.0568974	0.0102553	0.0940691
3840341	1700034E13Rik	-0.052479	0.0417297	0.215637
3170470	1700034F02Rik	-0.00356822	0.825497	0.929349
2970035	1700034H14Rik	0.296435	2.27765e-05	0.00477774
4670598	1700034H14Rik	0.0497687	0.16501	0.448275
5870239	1700034H14Rik	-0.0347579	0.529034	0.772752
6270603	1700034H14Rik	0.123998	0.00484632	0.060329
7100523	1700034H15Rik	-0.0361154	0.103613	0.353454
380176	1700034I23Rik	0.00175624	0.895424	0.959548
3890400	1700034I23Rik	-0.00637164	0.739145	0.89111
4040121	1700034J05Rik	-0.0228275	0.256794	0.557988
2320326	1700034M03Rik	-0.0127316	0.368214	0.657324
5390450	1700034O15Rik	-0.0341928	0.0123627	0.105007
6060411	1700034P14Rik	-0.00109265	0.96968	0.988631
5690154	1700036A12Rik	0.0150485	0.452857	0.722672
3940689	1700036D21Rik	0.0231358	0.277174	0.577416
6330021	1700036D21Rik	-0.0418184	0.285491	0.585025
1260441	1700037C18Rik	0.0191333	0.320065	0.616168
1500670	1700037C18Rik	-0.0052676	0.828322	0.93077
6510021	1700037C18Rik	0.0189049	0.0946976	0.337133
5690228	1700037H04Rik	0.00111394	0.978011	0.992432
6330255	1700037N05Rik	-0.0138051	0.420342	0.698042
6580014	1700038P13Rik	0.00431871	0.820373	0.926877
3840021	1700039E15Rik	-0.0207525	0.261214	0.562133
5360020	1700039E15Rik	-0.0134367	0.60191	0.81884
2450669	1700040A22Rik	0.0147019	0.305521	0.602956
3940475	1700040D17Rik	-0.0213422	0.234462	0.533823
3310707	1700040F17Rik	0.0156185	0.342117	0.634903
6450008	1700040I03Rik	-0.00080905	0.981354	0.993344
6660343	1700040I03Rik	0.0701996	0.0115091	0.100548
3520681	1700040L02Rik	0.000330853	0.986746	0.995168
2490400	1700040N02Rik	-0.0393382	0.0230476	0.152373
4040689	1700041B20Rik	-0.117268	0.0213845	0.145852
4590181	1700041B20Rik	-0.0188641	0.462467	0.728713
4210577	1700041C02Rik	-0.0444886	0.211266	0.508088
7650010	1700041C02Rik	-0.0162799	0.579467	0.804798
5550441	1700041E20Rik	0.0277823	0.0741074	0.296017
2570164	1700041G16Rik	0.00348983	0.805243	0.920365
3780600	1700041G16Rik	-0.0277884	0.214142	0.51099
6550279	1700041I07Rik	-0.0331702	0.12753	0.394418
3520722	1700042B14Rik	-0.00542023	0.795773	0.915607
4920221	1700042B14Rik	-0.0166286	0.251702	0.552116
1450162	1700042G07Rik	0.00556672	0.887892	0.956683
4570167	1700045I11Rik	0.0205903	0.0506848	0.24027
5270017	1700045I19Rik	-0.0825784	0.487437	0.745141
5220086	1700047G07Rik	-0.0240591	0.0675932	0.281289
5270632	1700047H18Rik	-0.000263119	0.97398	0.990505
6020445	1700047I17Rik1	0.0521707	0.212915	0.509862
6590139	1700047I17Rik1	0.0565961	0.0168044	0.126882
2230291	1700047I17Rik2	0.0128383	0.72795	0.885704
6110632	1700047I17Rik2	-0.0268004	0.213582	0.510343
6450035	1700047I17Rik2	-0.0090771	0.64928	0.84529
2650551	1700048F04Rik	0.00950656	0.684781	0.863721
150390	1700048O20Rik	-0.00939438	0.776492	0.907691
5130068	1700049G17Rik	-0.0670776	0.284157	0.583613
7040674	1700049G17Rik	0.0324291	0.111561	0.367389
3420408	1700049J03Rik	0.018512	0.439983	0.713187
3370593	1700049K14Rik	0.0114463	0.625319	0.832124
6980110	1700049L16Rik	0.000258207	0.990809	0.996215
1340487	1700052I22Rik	-0.0131347	0.240327	0.540356
670646	1700052K11Rik	0.033134	0.376541	0.663868
630026	1700052N19Rik	0.0117162	0.656801	0.848931
4200494	1700052N19Rik	0.153618	0.000763597	0.0202986
5270762	1700052N19Rik	-0.104917	0.00954504	0.0902087
6040735	1700052N19Rik	-0.0027199	0.830879	0.932123
2360592	1700052O22Rik	-0.169088	4.20012e-05	0.00559677
1500554	1700054A03Rik	-0.00972452	0.531648	0.774767
990440	1700054E11Rik	-0.0426786	0.161025	0.442652
2060202	1700054F22Rik	-0.0180983	0.258099	0.559053
7200048	1700054N08Rik	-0.00479648	0.491907	0.748179
540201	1700054O13Rik	0.00887134	0.646251	0.843676
70524	1700054O19Rik	-0.00717504	0.512583	0.761933
6590598	1700055D16Rik	0.017896	0.21187	0.508706
4050730	1700055D18Rik	-0.0257453	0.148467	0.424668
1850373	1700055M20Rik	0.000480628	0.981609	0.99339
6280148	1700055N04Rik	0.0202347	0.264299	0.564995
3780754	1700056E22Rik	-0.00735579	0.735808	0.889361
7330747	1700057G04Rik	0.0153729	0.657492	0.84934
2760278	1700057H15Rik	0.0324335	0.0506781	0.24027
7400209	1700057K13Rik	0.0163318	0.479284	0.740156
6860370	1700058C01Rik	-0.00531747	0.749801	0.896274
430400	1700058C13Rik	0.00446694	0.798737	0.917043
3890731	1700058G18Rik	0.0122671	0.157017	0.436735
4200537	1700060C20Rik	0.0193867	0.206949	0.503467
5560546	1700060J05Rik	0.00383365	0.841618	0.9366
3930025	1700061G19Rik	0.0192189	0.456996	0.725171
5570288	1700061G19Rik	-0.0166405	0.347463	0.639186
6100546	1700061G19Rik	0.0056247	0.63479	0.83721
2900484	1700061I17Rik	-0.0100787	0.575096	0.801999
6040136	1700061J05Rik	-0.0519902	0.208643	0.505579
1660193	1700063H04Rik	-0.0139053	0.562013	0.794155
3800161	1700063I17Rik	-0.009777	0.804677	0.920159
2190494	1700063K16Rik	-0.0075666	0.655637	0.848298
4810050	1700064D17Rik	-0.0597328	0.0957162	0.339266
6980626	1700064E03Rik	-0.0496385	0.281974	0.581661
240047	1700065A05Rik	-0.0223444	0.0510112	0.241186
3520674	1700065A05Rik	0.0400732	0.141524	0.414868
3840608	1700065A05Rik	-0.0555269	0.0507979	0.24063
60746	1700065D16Rik	0.0172912	0.302557	0.600986
5720184	1700065I17Rik	-0.00939121	0.652464	0.846859
870075	1700065J11Rik	-0.0223748	0.368999	0.657769
650400	1700065O13Rik	-0.130425	0.0583618	0.258883
4150482	1700065O13Rik	-0.231094	0.00213692	0.0369038
2030463	1700066B19Rik	-0.0194713	0.131314	0.400298
630255	1700066J24Rik	-0.0292557	0.165967	0.449552
4230338	1700066M21Rik	-0.0271923	0.0667931	0.279396
3460088	1700067C01Rik	0.0208263	0.279657	0.579921
5720086	1700067C01Rik	-0.0370095	0.163614	0.446194
4280465	1700067C04Rik	-0.0716101	0.14334	0.417804
4890768	1700067K01Rik	-0.0264249	0.250439	0.550783
3420068	1700067P10Rik	-0.00304704	0.880659	0.953721
160687	1700069B07Rik	-0.0186433	0.393533	0.677706
620709	1700069L16Rik	-0.0234283	0.62504	0.831978
6270079	1700071A11Rik	0.0191675	0.56108	0.793478
4210241	1700071K01Rik	0.0285396	0.228887	0.527469
940754	1700072E05Rik	-0.0206529	0.271277	0.571697
2450608	1700072E05Rik	0.00275078	0.936554	0.975903
3140168	1700072E05Rik	0.0246321	0.276738	0.576853
3990750	1700072H12Rik	-0.0107177	0.508907	0.759209
150242	1700072I22Rik	-0.450943	9.2627e-06	0.00333611
620292	1700072O05Rik	-0.0367918	0.28173	0.581374
650102	1700073E17Rik	-0.00564995	0.768383	0.904119
6370259	1700073E17Rik	0.0186492	0.160759	0.442235
1400709	1700073K01Rik	-0.0446024	0.493681	0.749317
130377	1700074A11Rik	-0.0213452	0.211517	0.508426
4730482	1700074P13Rik	0.00363081	0.753278	0.897752
2750544	1700080E11Rik	-0.0236178	0.37355	0.661323
520767	1700080G18Rik	0.0300426	0.320625	0.616589
4060670	1700080O16Rik	0.0278161	0.0390994	0.208191
50082	1700080P15Rik	-0.0809359	0.018221	0.133011
5550093	1700081D05Rik	0.015352	0.474041	0.736265
430719	1700081D17Rik	-0.0137301	0.592457	0.812916
3400332	1700081D17Rik	-0.0237916	0.280448	0.580497
3890309	1700081D17Rik	0.00699239	0.702327	0.872925
4280593	1700081D17Rik	-0.0310699	0.143611	0.418324
4610653	1700081H05Rik	0.0339997	0.392952	0.677117
2970468	1700081L16Rik	0.00921156	0.604492	0.820356
1820066	1700082G03Rik	0.0138928	0.602169	0.81908
7330603	1700082M22Rik	0.0560694	0.0900116	0.327849
1740288	1700084C01Rik	0.0148875	0.450818	0.720971
4850551	1700084C01Rik	-0.00515039	0.788241	0.912544
6220113	1700084C01Rik	0.00649838	0.674479	0.858474
6960487	1700084C06Rik	-0.0430086	0.0204413	0.142033
3170553	1700084E18Rik	-0.0196972	0.138051	0.409612
4890066	1700084J12Rik	-0.0256811	0.313178	0.609866
5130035	1700084M14Rik	0.0137497	0.541361	0.781007
7330451	1700084P21Rik	0.0345278	0.0342244	0.192617
840520	1700085A12Rik	0.0189436	0.218404	0.515483
7200504	1700085A12Rik	-0.0155481	0.33005	0.624792
4730288	1700085B03Rik	-0.106999	0.00716238	0.0762567
6550746	1700085B13Rik	0.0179412	0.469386	0.733092
50021	1700085C21Rik	-0.0285758	0.326017	0.621443
3940370	1700086D15Rik	0.0297318	0.0668533	0.279437
3360176	1700086E08Rik	-0.0431811	0.0756695	0.29883
4560577	1700086G18Rik	-0.000257254	0.990732	0.99621
5560279	1700086L19Rik	0.0132737	0.592665	0.812979
3610672	1700087I21Rik	-0.0547436	0.162195	0.444359
4640259	1700088E04Rik	0.0104302	0.66955	0.85634
2750634	1700090G07Rik	0.0160176	0.279707	0.579972
4220176	1700091C19Rik	-0.00921872	0.7181	0.88064
2600270	1700091H14Rik	-0.0170056	0.442837	0.71521
7100735	1700091H14Rik	0.00246463	0.890222	0.957741
3180056	1700092C17Rik	-0.0285628	0.221321	0.519099
7330669	1700092K14Rik	0.0161109	0.237934	0.538167
7200059	1700092M07Rik	0.00352151	0.810766	0.922558
1170050	1700093E07Rik	-0.00487385	0.697567	0.870328
2710220	1700093J21Rik	-0.0154823	0.5556	0.78972
1170435	1700093K21Rik	0.00298636	0.889945	0.957643
3850128	1700094C09Rik	-0.0322225	0.159959	0.441142
6590133	1700094D03Rik	-0.00324039	0.929352	0.973129
1410128	1700094G20Rik	-0.0299383	0.0743629	0.296417
460048	1700095D18Rik	0.00169919	0.938947	0.976808
6040092	1700095D23Rik	-0.0350309	0.337863	0.631946
1450035	1700095G12Rik	-0.0105268	0.136798	0.40782
3990132	1700095J03Rik	-0.0201087	0.368653	0.657542
3360600	1700095J19Rik	-0.0192197	0.124198	0.388867
1340278	1700095K08Rik	-0.0198833	0.471169	0.734398
1740647	1700096C12Rik	0.0119056	0.386553	0.672364
3290255	1700096C12Rik	-0.0153355	0.551295	0.787157
5690397	1700096P03Rik	0.0201285	0.0473616	0.231474
5570673	1700101C01Rik	-0.0247905	0.1799	0.468198
380333	1700101E01Rik	-0.0105636	0.46482	0.730278
1500079	1700101I19Rik	0.0208458	0.21004	0.507084
5050255	1700102P08Rik	0.00778563	0.791284	0.913825
3440202	1700104A03Rik	-0.000464916	0.976375	0.991728
4040164	1700104B16Rik	0.00736635	0.684689	0.863701
7510438	1700105P06Rik	0.0130871	0.266289	0.566894
7650411	1700105P06Rik	0.00967684	0.547458	0.784625
5390739	1700106J16Rik	0.00465188	0.727035	0.885231
2260048	1700106N22Rik	0.00626631	0.818476	0.925818
780609	1700108F19Rik	-0.0185239	0.275757	0.575921
1400129	1700108K13Rik	-0.0252317	0.0574829	0.257231
4900370	1700108L22Rik	-0.0165004	0.724	0.883702
4060053	1700108M19Rik	0.0226355	0.0338768	0.191436
2810224	1700109F18Rik	-0.0219875	0.0513124	0.24201
2760239	1700109H08Rik	-0.00798106	0.848032	0.939213
3310291	1700109H08Rik	-0.251159	0.000150502	0.008929
2260452	1700110M21Rik	-0.0336376	0.251602	0.551975
4260468	1700110N18Rik	-0.00326045	0.850295	0.940243
6760279	1700111D19Rik	-0.0317814	0.0651492	0.275729
3290040	1700111E14Rik	-0.074951	0.0640173	0.272722
450187	1700112C13Rik	-0.0280835	0.246668	0.546635
2470706	1700112D23Rik	-0.0792948	0.00265481	0.0417985
50504	1700112E06Rik	-0.0744697	0.0011127	0.0250544
6590382	1700112E06Rik	-0.0136005	0.574913	0.801818
1660280	1700112H15Rik	0.0237551	0.107282	0.359854
3450594	1700112M01Rik	-0.00194995	0.881555	0.953917
6280040	1700112M01Rik	-0.00447278	0.72668	0.885061
4850402	1700113H08Rik	-0.0197572	0.291444	0.59073
7160619	1700113I01Rik	0.0125797	0.374743	0.662053
3120142	1700113I22Rik	-0.0111913	0.62349	0.83111
5960097	1700113I22Rik	0.0320879	0.106438	0.358574
6250576	1700113O17Rik	-0.0184965	0.563774	0.795436
1940086	1700116B05Rik	-0.00280304	0.820709	0.926996
1260497	1700120B06Rik	-0.0131524	0.525739	0.770624
870594	1700120B22Rik	0.00510533	0.743388	0.89327
5080040	1700120B22Rik	0.0028512	0.894988	0.959308
1740019	1700120C01Rik	0.0291122	0.118634	0.379342
3870564	1700120C14Rik	-0.00245018	0.90764	0.964322
6060475	1700120J03Rik	-0.00414689	0.873593	0.950825
540594	1700120K04Rik	0.0496927	0.0637093	0.272139
6220041	1700121M19Rik	0.0124716	0.186032	0.47674
5080360	1700122O11Rik	-0.0086956	0.766298	0.902954
380138	1700123A16Rik	-0.000147223	0.990029	0.996162
3060132	1700123A16Rik	0.254399	0.000597779	0.0178984
3460278	1700123D08Rik	0.0276424	0.508577	0.759064
4280008	1700123D08Rik	5.49555e-05	0.99735	0.998806
3870309	1700123I01Rik	-0.0140756	0.433471	0.708331
510196	1700123J19Rik	-0.0316143	0.0825483	0.313797
840634	1700123K08Rik	-0.00519557	0.799282	0.917374
7160471	1700123K08Rik	0.0468899	0.0198218	0.139618
5050608	1700123L14Rik	-0.035	0.33532	0.629843
5420753	1700123L14Rik	-0.0171604	0.396133	0.679907
2340678	1700123M08Rik	0.00767002	0.636634	0.8381
6520767	1700123O12Rik	-0.0234526	0.164102	0.44694
3520500	1700123O20Rik	-0.0365514	0.129717	0.39787
7330296	1700123O20Rik	-0.00481219	0.91212	0.96619
4860121	1700124K17Rik	-0.0436503	0.0158974	0.122332
5690129	1700124P09Rik	0.0296847	0.0269186	0.167271
7100367	1700124P09Rik	-0.0176828	0.264053	0.564691
4890367	1700125D06Rik	-0.0347368	0.0315847	0.183287
3310730	1700125F08Rik	-0.0133211	0.289538	0.588631
4920026	1700125H20Rik	0.0157792	0.49843	0.751913
1710288	1700126L06Rik	0.0185923	0.295543	0.594512
6660209	1700126L10Rik	-0.0438151	0.166816	0.450585
7330014	1700127D06Rik	0.00455391	0.744785	0.893809
2940753	1700127F24Rik	-0.0473575	0.100661	0.348181
4640537	1700127G21Rik	0.0261775	0.26524	0.566098
4260768	1700128E19Rik	0.0140796	0.340695	0.633943
6330674	1700128F08Rik	0.0129582	0.50649	0.757836
3060020	1700129C05Rik	0.00578418	0.742754	0.892982
1470167	1700129I04Rik	0.0101353	0.508951	0.759209
2070551	1700129I15Rik	0.000465226	0.980556	0.993138
2360035	1700129I15Rik	-0.0138474	0.587144	0.809724
2320477	1700129L04Rik	-0.024734	0.151457	0.4289
1710594	1810005K13Rik	0.0121732	0.772728	0.906253
3440093	1810006K21Rik	-2.47955e-06	0.999932	0.999993
360592	1810006O10Rik	-0.00352159	0.781823	0.909897
3610685	1810007A24Rik	0.0177229	0.185346	0.475773
2680241	1810007E14Rik	-0.0100175	0.619504	0.828637
830288	1810007M14Rik	0.117484	0.00402002	0.0537756
6350521	1810007M14Rik	-0.0300776	0.269883	0.570282
1030026	1810007P19Rik	0.0328621	0.155948	0.435082
2490674	1810007P19Rik	-0.00224609	0.952882	0.982097
3870743	1810008A18Rik	0.0644238	0.126147	0.392254
7380647	1810008A18Rik	-0.0183829	0.621324	0.829819
1260138	1810008K04Rik	0.0502953	0.0453761	0.226111
6180762	1810008K16Rik	0.0436255	0.0722072	0.291435
4220307	1810008K20Rik	-0.00770817	0.716132	0.879643
4260280	1810008N23Rik	0.0208968	0.15007	0.426787
1230736	1810009A15Rik	0.06318	0.109139	0.363218
5290427	1810009A15Rik	-0.164912	0.000858542	0.0215976
1340162	1810009H17Rik	-0.0231156	0.195334	0.48867
4200725	1810009J06Rik	0.00602562	0.676964	0.85983
3450039	1810009K13Rik	-0.174571	0.000567108	0.0173555
2000037	1810009N02Rik	-0.0274485	0.333834	0.628641
3140437	1810009O10Rik	0.0890766	0.0166267	0.126001
4150639	1810009O10Rik	-0.010658	0.68977	0.866105
5050647	1810009O10Rik	-0.00863507	0.52973	0.773191
2940180	1810010D01Rik	-0.0344013	0.00665412	0.0732301
6770327	1810010H24Rik	0.0178592	0.294872	0.593976
1820382	1810010K12Rik	-0.0387703	0.446939	0.718092
620725	1810010M01Rik	-0.0875136	0.121049	0.382979
6330273	1810011H11Rik	-0.027284	0.145267	0.420657
7550458	1810011H11Rik	-0.00942197	0.820912	0.927022
270241	1810011O10Rik	0.0509438	0.0153976	0.119962
7100639	1810011O10Rik	0.2781	0.00238135	0.0393971
5260102	1810012K16Rik	0.0146098	0.485398	0.743875
110376	1810012P15Rik	0.0068969	0.786263	0.911653
6370364	1810013B01Rik	0.0397715	0.45531	0.724224
4670286	1810013D10Rik	0.152305	0.000961542	0.0230125
6420121	1810013D15Rik	0.00530913	0.795771	0.915607
2320048	1810013L24Rik	0.0228912	0.319605	0.615622
5810551	1810013L24Rik	-0.0572988	0.284206	0.583635
5860364	1810013L24Rik	-0.0790085	0.145417	0.420845
6200706	1810013L24Rik	-0.0675075	0.0440818	0.222577
2340458	1810014F10Rik	-0.239615	3.41443e-05	0.00524098
510338	1810015A11Rik	-5.66244e-05	0.998623	0.999457
6330291	1810015A11Rik	0.0163746	0.149636	0.426205
1500273	1810015C11Rik	-0.269757	0.000768314	0.020345
50040	1810015H18Rik	0.0013777	0.952234	0.981809
7650474	1810017N16Rik	0.050806	0.0240074	0.156274
620403	1810018F18Rik	-0.0555884	0.0279327	0.170899
7560400	1810019D21Rik	-0.130787	0.0322726	0.18585
7200201	1810019J16Rik	0.0102868	0.595089	0.814314
70162	1810020C02Rik	0.0249637	0.528732	0.772681
1510561	1810020D17Rik	-0.0753844	0.140347	0.413381
2370561	1810020G14Rik	0.00238147	0.919128	0.969282
2450082	1810020G14Rik	0.010356	0.524699	0.769967
3060594	1810020G14Rik	0.0370771	0.261867	0.562812
3120379	1810020O05Rik	-0.000936985	0.962199	0.986195
4200279	1810022C23Rik	-0.00542414	0.875203	0.951487
4560181	1810022K09Rik	-0.0497639	0.0165274	0.125398
6840445	1810022O10Rik	0.0253307	0.495481	0.750119
7380377	1810022O10Rik	-0.0013273	0.980189	0.993103
4610731	1810023F06Rik	0.0474207	0.692435	0.867584
3440349	1810024B03Rik	0.0123357	0.700689	0.872136
3400136	1810026B05Rik	0.0798778	0.0525292	0.245189
5550088	1810026B05Rik	0.0258461	0.132076	0.401241
6900632	1810026J23Rik	-0.0693116	0.0405121	0.211975
6200474	1810027L02Rik	-0.0104699	0.359708	0.650191
1190180	1810027O10Rik	-0.349787	1.76544e-05	0.00444015
4560148	1810027O10Rik	-0.207417	8.86888e-07	0.00139776
1780670	1810028F09Rik	0.0473124	0.0602137	0.263561
6560280	1810029B16Rik	0.00183218	0.94674	0.979574
6760291	1810029B16Rik	-0.0286413	0.42914	0.705076
1940328	1810030J14Rik	-0.00211644	0.943438	0.978513
2810279	1810030J14Rik	0.0229298	0.288787	0.587979
1820451	1810030N24Rik	-0.0127851	0.680579	0.861837
3360112	1810030N24Rik	-0.0312797	0.246612	0.546597
4010138	1810030N24Rik	0.0179618	0.32625	0.621598
5260523	1810030N24Rik	-0.0436409	0.207402	0.503992
1470707	1810030O07Rik	0.0013639	0.954164	0.982726
7570133	1810031K17Rik	0.0181138	0.193938	0.486937
6420554	1810032O08Rik	0.115938	0.000446322	0.0153804
6510382	1810032O08Rik	0.112361	0.00205753	0.0360554
7000735	1810032O08Rik	-0.00384028	0.814765	0.924229
3170343	1810033B17Rik	-0.100314	0.0201968	0.141038
4280280	1810033M07Rik	-0.184077	1.4636e-05	0.00401657
7560010	1810034K20Rik	0.0221865	0.384029	0.670428
4070678	1810035L17Rik	-0.1529	0.000172186	0.00949178
7210019	1810035L17Rik	-0.0106009	0.708973	0.876239
3890544	1810037C20Rik	0.0439217	0.329665	0.624376
50692	1810037I17Rik	0.0402765	0.146953	0.423223
6370682	1810037K07Rik	-0.00138583	0.965813	0.987379
4390278	1810037O03Rik	-0.0877965	0.062539	0.269211
4880491	1810041L15Rik	-0.0379057	0.0657293	0.277082
5360333	1810041L15Rik	-0.0077004	0.709114	0.8763
1850368	1810043G02Rik	-0.10871	0.00093756	0.0227127
4810121	1810043G02Rik	0.00367618	0.91559	0.968079
7570091	1810043G02Rik	0.0415054	0.0625026	0.269131
5960427	1810043H04Rik	0.198645	0.00484212	0.0603181
6370110	1810043H04Rik	-0.0973635	0.117973	0.378205
4540653	1810043M20Rik	-0.0221643	0.41391	0.692893
1990253	1810044B20Rik	-0.0140589	0.588851	0.810844
650292	1810044D09Rik	0.013645	0.7176	0.880293
7040286	1810046J19Rik	-0.160528	2.73907e-05	0.00506237
3830484	1810046K07Rik	-0.116896	0.301793	0.600179
2570414	1810047B09Rik	-0.0136733	0.358507	0.649399
1690747	1810047J07Rik	-0.00918047	0.553987	0.788715
160600	1810047K05Rik	-0.0417706	0.321547	0.617471
4220097	1810047K05Rik	-0.0411655	0.192592	0.485133
1070154	1810047O18Rik	-0.0147633	0.584996	0.808274
2060132	1810048J11Rik	0.0127899	0.233426	0.532697
4590521	1810048J11Rik	-0.110028	0.00115638	0.0255549
5900626	1810048J11Rik	0.016317	0.513933	0.762933
2850630	1810049H13Rik	0.310051	0.00857876	0.0849225
2360632	1810049H19Rik	0.0214171	0.396236	0.680019
2320435	1810049N02Rik	-0.271035	0.00061403	0.0181656
20669	1810049O03Rik	-0.00551076	0.844322	0.937673
2470129	1810053B01Rik	-0.021173	0.173956	0.460538
4900167	1810054D07Rik	-0.121667	0.000429615	0.0151624
2320736	1810055D05Rik	0.000911736	0.981107	0.993304
3940504	1810055E12Rik	0.0722223	0.0307846	0.180466
6550431	1810055E12Rik	-0.00935879	0.804072	0.919819
6580148	1810055E12Rik	-0.0524935	0.303192	0.601272
150066	1810055G02Rik	0.550052	8.45453e-05	0.00695574
5220192	1810057B09Rik	-0.0358334	0.300588	0.598975
1440431	1810058I24Rik	-0.00609446	0.917887	0.968999
7330619	1810058I24Rik	-0.00547519	0.844905	0.937791
450291	1810058M03Rik	-0.0443988	0.410113	0.690501
4180543	1810058N15Rik	0.00615826	0.729949	0.886515
2070162	1810060C03Rik	-0.015539	0.522054	0.768389
5820167	1810062G17Rik	-0.0144022	0.756447	0.898982
4850544	1810062O14Rik	-0.199012	7.7678e-07	0.00139776
6180068	1810062O14Rik	-0.00557284	0.755815	0.898843
5420021	1810062O18Rik	0.0650331	0.0142957	0.11445
7100634	1810063B05Rik	0.0806618	0.0756999	0.298877
3870097	1810063B07Rik	-0.1761	0.000399204	0.014566
2030465	1810064F22Rik	-0.100001	0.00329283	0.0479583
2230646	1810064F22Rik	-0.0687223	0.0579335	0.258325
2230041	1810064L21Rik	0.0229511	0.0659395	0.277493
2940296	1810064L21Rik	0.0369078	0.222012	0.519639
5220669	1810065E05Rik	-0.00139518	0.942456	0.978242
1500075	1810073H04Rik	0.0906234	0.0439947	0.222211
1990553	1810073M12Rik	0.000437021	0.985229	0.994808
4730722	1810073N04Rik	0.00269506	0.836466	0.934083
5670452	1810073N04Rik	-0.00961249	0.763597	0.901555
2230452	1810074P20Rik	0.193569	0.00272889	0.0426489
5260537	1810074P20Rik	0.0660299	0.224487	0.522526
6200035	1810074P20Rik	0.013569	0.345449	0.637696
4640296	2010001A14Rik	0.0380685	0.014908	0.117472
3780240	2010001E11Rik	0.0128489	0.32336	0.618984
630575	2010001F03Rik	-0.176921	0.00228656	0.0385184
7100475	2010001H16Rik	0.175998	1.19462e-05	0.00375649
1260538	2010001J22Rik	-0.204738	0.00191427	0.034394
1410259	2010001J22Rik	-0.0203925	0.531004	0.774327
2850546	2010001M05Rik	-0.0103064	0.2996	0.59813
620192	2010001M06Rik	-0.0067163	0.836553	0.934118
7210672	2010001M09Rik	-0.000571585	0.986618	0.995167
3840672	2010001P08Rik	-0.0214144	0.279528	0.579881
7100376	2010001P20Rik	-0.0489602	0.0380135	0.204972
1820609	2010002A02Rik	-0.0161321	0.644904	0.842889
4150192	2010002M12Rik	0.0266297	0.219752	0.517271
520025	2010002N04Rik	0.0568161	0.0318339	0.18421
4610520	2010003H20Rik	0.0223109	0.341556	0.634632
6330204	2010003J03Rik	-0.0207201	0.517157	0.765099
3140255	2010003K11Rik	0.591363	2.41398e-05	0.00483662
4760026	2010003K15Rik	0.301239	0.0060718	0.0690971
4880373	2010003O02Rik	-0.1848	0.00748056	0.0784685
1410647	2010003O18Rik	-0.0735915	0.014041	0.11323
6620315	2010004A03Rik	-0.0182309	0.27879	0.579094
2140215	2010004M13Rik	-0.0639562	0.0926194	0.333082
5550008	2010004N17Rik	0.130203	0.000899818	0.0221797
4250528	2010005E20Rik	0.0304421	0.00898913	0.0872171
520035	2010005H15Rik	-0.042346	0.00728188	0.076968
2570259	2010005J08Rik	-0.0115849	0.805545	0.920365
2750612	2010005J08Rik	0.0699018	0.00617412	0.0697826
4640402	2010005J08Rik	0.117733	0.00125678	0.0270347
5490524	2010005O13Rik	-0.055003	0.0973642	0.34264
6200491	2010005O13Rik	0.0188648	0.196097	0.489577
7650239	2010007H06Rik	0.0107727	0.702132	0.872925
6040324	2010007H12Rik	-0.0341556	0.516926	0.764882
7650577	2010007H12Rik	0.110404	0.187325	0.47822
3800739	2010007K12Rik	-0.0515776	0.303681	0.601644
2680324	2010007L08Rik	0.0354488	0.117636	0.377565
6450465	2010007L18Rik	-0.129105	0.0181813	0.132785
6960075	2010008E23Rik	0.0574795	0.0416806	0.215533
3420193	2010009J12Rik	-0.0485988	0.238875	0.538912
1510152	2010011I20Rik	-0.0403335	0.435759	0.709702
5490017	2010012O05Rik	0.0313849	0.39231	0.676474
360630	2010013E09Rik	0.0167817	0.303809	0.601698
460528	2010015J01Rik	0.0213192	0.392845	0.67701
6420730	2010015L04Rik	0.0225677	0.142833	0.417178
7610075	2010015P12Rik	0.0392098	0.308225	0.605709
2000164	2010016I18Rik	0.0471217	0.19218	0.484743
4260224	2010100O12Rik	0.00261292	0.971095	0.989295
6040112	2010100O12Rik	0.00900931	0.517554	0.765387
2450136	2010106E10Rik	0.0156402	0.48309	0.742525
270450	2010106G01Rik	0.123535	0.000787847	0.0206276
3460477	2010106G01Rik	0.158606	0.176946	0.464461
4850646	2010106G01Rik	-0.0762639	0.199723	0.494645
5550543	2010107E04Rik	-0.0431013	0.0739729	0.295715
6220670	2010107G12Rik	0.00562122	0.822535	0.927536
6760136	2010107G12Rik	-0.031836	0.330496	0.625112
3190095	2010107G23Rik	0.0638867	0.0530969	0.246846
20692	2010107H07Rik	0.0108542	0.781285	0.909702
4810014	2010109A12Rik	0.0241866	0.264551	0.565267
940156	2010109I03Rik	0.00141177	0.916169	0.968259
4540390	2010109I03Rik	-0.0176378	0.49928	0.752182
1450201	2010109K11Rik	-0.0262473	0.179462	0.467507
4280634	2010110I21Rik	-0.0269605	0.155242	0.434233
4850358	2010110K16Rik	-0.128272	0.0161908	0.123882
6770743	2010110P09Rik	0.0212473	0.374909	0.662307
610338	2010111I01Rik	-0.0033761	0.813553	0.923682
3520092	2010111I01Rik	0.0775192	0.0713225	0.289932
7380072	2010203O07Rik	0.0174483	0.661311	0.851431
160246	2010204K13Rik	-0.013427	0.648406	0.844882
1110639	2010204K13Rik	-0.017947	0.502003	0.75416
1710491	2010204K13Rik	-0.014001	0.0649886	0.275364
4250025	2010204N08Rik	0.00886693	0.296557	0.59531
6620703	2010204N08Rik	-0.0634485	0.128149	0.395361
4200139	2010204O13Rik	-0.0710056	0.134216	0.404192
4060377	2010205O06Rik	0.0268337	0.650404	0.845954
70382	2010209O12Rik	0.014358	0.448265	0.71912
3370465	2010300C02Rik	-0.0421383	0.157713	0.437682
5890687	2010301N04Rik	0.0219762	0.443095	0.71521
430240	2010305A19Rik	-0.0832714	0.130932	0.399707
4390445	2010305A19Rik	-0.0665268	0.084557	0.317481
150196	2010305C02Rik	-0.356661	0.00871058	0.085819
5090609	2010308M01Rik	0.0809519	0.0363502	0.199705
6860075	2010309E21Rik	0.00792561	0.772215	0.906083
7100739	2010309E21Rik	0.108668	0.0334488	0.189894
7160521	2010309J24Rik	0.0617043	0.102032	0.350618
7570372	2010309L07Rik	-0.131595	0.0015892	0.0312096
4920273	2010311D03Rik	0.354965	0.000197754	0.010182
2680142	2010312A17Rik	0.00386419	0.854333	0.942389
450270	2010313D22Rik	-0.203828	0.000955033	0.0229249
3180438	2010317E24Rik	0.0117074	0.568614	0.798444
2480041	2010320M18Rik	-0.0242524	0.653313	0.847124
1740187	2010321I05Rik	-0.143835	0.000530323	0.0168251
2340743	2010321M09Rik	-0.0572407	0.0428898	0.219049
4670255	2010321M09Rik	-0.0107537	0.763252	0.901344
5890491	20198505_4692_RC	-0.0288098	0.0811794	0.310859
1260242	20198505_5605	-0.0321839	0.360844	0.651053
6110047	21716071_3233_RC	-0.0376849	0.238657	0.538717
5870309	21716071_6081_RC	0.0052958	0.792787	0.914423
460682	2200001I15Rik	-0.322004	0.0160068	0.12289
3890703	2200001K16Rik	0.00842447	0.68989	0.866164
4900082	2200002D01Rik	-0.00408466	0.930264	0.973251
3830066	2200002J24Rik	-0.00713668	0.677753	0.860359
6860563	2200002K05Rik	0.0262254	0.311185	0.607749
4070048	2200005K02Rik	0.0970147	0.120111	0.381719
7100356	2210003I03Rik	-0.0206709	0.345656	0.637853
6420494	2210008F06Rik	-0.000525498	0.961495	0.985858
990050	2210008N01Rik	0.0158764	0.369944	0.658416
2370201	2210009F20Rik	0.0113904	0.582018	0.80661
1170382	2210009G21Rik	-0.000551128	0.986772	0.995168
2810328	2210009G21Rik	0.0273351	0.0594525	0.262003
4540039	2210009G21Rik	-0.0115068	0.645694	0.843374
1710482	2210010B09Rik	0.0231358	0.113268	0.370263
5690075	2210010B09Rik	-0.000379777	0.979892	0.993073
7560139	2210010C04Rik	-0.00507703	0.7395	0.891365
780196	2210010C17Rik	-0.0114467	0.828289	0.93077
3830253	2210010L05Rik	-0.0182348	0.294886	0.593976
4180333	2210010L05Rik	-0.0135484	0.72157	0.882401
6110681	2210010N04Rik	0.0514081	0.0982284	0.34383
5050468	2210011C24Rik	-0.0562064	0.00946975	0.0898386
6580687	2210011G09Rik	-0.121042	0.0011251	0.0252063
2100273	2210012C09Rik	0.00296724	0.782177	0.91006
6450156	2210012C09Rik	0.0751031	0.00486266	0.0603912
3360544	2210012G02Rik	0.0258253	0.474912	0.737024
4890753	2210012G02Rik	0.00859032	0.622366	0.830378
5340767	2210012G02Rik	0.0245129	0.433815	0.708422
7650343	2210012G02Rik	0.0212685	0.289141	0.588121
380202	2210013K02Rik	-0.0968501	0.0377018	0.204183
620647	2210013O21Rik	0.156392	0.0218527	0.147528
150132	2210015D19Rik	-0.0690773	0.213769	0.51053
450131	2210015D19Rik	-0.00163908	0.969276	0.988477
7100133	2210015D19Rik	0.0279768	0.194864	0.488005
2140044	2210015K02Rik	0.0429751	0.210342	0.507378
2320672	2210016F16Rik	-0.0614149	0.0119993	0.102886
6220243	2210016L21Rik	-0.0939842	0.11462	0.372629
6590201	2210016L21Rik	0.0910679	0.000585083	0.0176857
6860671	2210016L21Rik	0.07025	0.0648425	0.275074
7100142	2210017A09Rik	0.0151078	0.431035	0.706396
1500730	2210018M11Rik	-0.130771	0.00065343	0.0187784
5550372	2210018M11Rik	0.0193878	0.429957	0.705651
5860703	2210018M11Rik	0.0300747	0.289395	0.588393
4120201	2210019E14Rik	-0.00612655	0.901783	0.962167
2490070	2210020M01Rik	-0.0132145	0.662193	0.852
1300008	2210021J22Rik	0.0277355	0.143445	0.418037
6380438	2210021J22Rik	0.0445065	0.00764321	0.0794301
150360	2210022J03Rik	-0.00883822	0.707955	0.875848
7100458	2210023G05Rik	0.189445	0.00109981	0.024891
7100630	2210023G05Rik	0.0934319	0.156158	0.435299
3400167	2210037E17Rik	-0.0168681	0.135366	0.405768
380019	2210038L17Rik	0.0134935	0.744473	0.893786
1740195	2210038L17Rik	0.0115367	0.661002	0.851226
5670079	2210039O17Rik	-0.185912	0.00905545	0.0876302
6100670	2210403N09Rik	0.0322482	0.0515656	0.242743
7330446	2210404I19Rik	-0.00951114	0.723849	0.883669
1300014	2210404O07Rik	0.00258069	0.834487	0.93332
7040671	2210404O09Rik	-0.00489054	0.828957	0.931206
7570451	2210406O10Rik	0.0240937	0.163937	0.446645
5340274	2210407C18Rik	0.000938177	0.973541	0.990338
4780008	2210407N10Rik	0.0852676	0.0819033	0.312072
2680402	2210408F11Rik	0.174462	0.0145727	0.115726
5910348	2210408F21Rik	-0.0675685	0.17113	0.456786
4920433	2210408I21Rik	-0.0567151	0.0279219	0.170855
6380221	2210408I21Rik	0.00603006	0.760054	0.9
4830403	2210408O09Rik	-0.0204393	0.352216	0.643429
3060475	2210409B11Rik	0.0067394	0.692318	0.867526
5260152	2210409D07Rik	0.0077599	0.731301	0.887122
2000332	2210409F01Rik	-0.0256723	0.48204	0.741819
4760521	2210409H10Rik	-0.0260292	0.34907	0.640371
1300487	2210410D02Rik	0.0165867	0.215892	0.512709
6110138	2210410E06Rik	-0.0677536	0.0915483	0.330917
2630059	2210411A11Rik	-0.0327366	0.0821406	0.312687
4390333	2210411K11Rik	-0.128107	0.00316872	0.0468134
50608	2210412D01Rik	-0.0878639	0.0212926	0.145579
2370554	2210412E05Rik	0.00285995	0.855591	0.942708
7100138	2210414B05Rik	0.00891991	0.452622	0.722458
3140538	2210414H16Rik	-0.0198281	0.685335	0.864046
4890605	2210414H16Rik	-0.0283841	0.590334	0.811521
1030538	2210415F13Rik	-0.0272596	0.073463	0.294304
3520561	2210416O15Rik	0.0235837	0.0782471	0.304338
4570360	2210417D09Rik	-0.0166132	0.51375	0.76285
6100041	2210418B03Rik	-0.00480227	0.853089	0.94176
4230477	2210418G03Rik	-0.0187186	0.460633	0.727365
6060156	2210418G03Rik	-0.00988026	0.798073	0.916731
1660670	2210418H06Rik	-0.107013	0.00704271	0.0755573
870181	2210418O10Rik	-0.0649166	0.0293699	0.176052
3850187	2210418O10Rik	0.0488481	0.0957675	0.339342
3800543	2210419D22Rik	-0.31309	0.000850925	0.0214787
450021	2210420J11Rik	0.0201478	0.294133	0.593257
1980187	2210420N10Rik	-0.018266	0.670685	0.856873
2900035	22164589_5684_RC	0.00798626	0.681106	0.862136
70615	221973_54	-0.0193827	0.232067	0.531303
5390612	221973_54_RC	-0.0115604	0.468787	0.732702
990221	2300002D11Rik	-0.044296	0.445975	0.717456
4560193	2300002D11Rik	-0.0268601	0.0802664	0.308719
3370022	2300002M23Rik	0.0394622	0.0900948	0.327941
2230546	2300004C15Rik	-0.176837	0.0282936	0.172199
6270288	2300005B03Rik	0.0226335	0.472797	0.735405
2570739	2300006M17Rik	-0.0117429	0.774215	0.906792
3140327	2300006N05Rik	-0.0261421	0.157824	0.437814
3400326	2300006N05Rik	0.0144715	0.38803	0.673298
60037	2300008H03Rik	-0.0131674	0.65555	0.848277
4560386	2300009A05Rik	-0.0474085	0.115449	0.374105
1430170	2310001A20Rik	-0.00115695	0.974889	0.991011
3990722	2310001H12Rik	-0.0910142	0.0108379	0.0971395
4010538	2310001H12Rik	-0.0340796	0.194564	0.487632
7550184	2310001H12Rik	0.0935287	0.0138045	0.112102
3460020	2310001H17Rik	-0.296848	6.06744e-06	0.00303752
1980450	2310001H18Rik	-0.0302076	0.182385	0.471705
270138	2310001K24Rik	-0.00881672	0.533237	0.775687
2490685	2310001L23Rik	0.0530187	0.0254171	0.161848
770170	2310002A08Rik	-0.00840731	0.685521	0.864068
1410288	2310002B06Rik	-0.11283	0.00316844	0.0468134
5360368	2310002B06Rik	-0.0856684	0.00750437	0.0786223
6590189	2310002B06Rik	0.0170578	0.337536	0.631647
2510228	2310002B14Rik	-0.0146727	0.308577	0.605889
7100280	2310002B14Rik	0.02241	0.277809	0.578046
110300	2310002D06Rik	-0.0041162	0.800464	0.917957
2340538	2310002F18Rik	0.10954	0.087918	0.323581
2260497	2310002J15Rik	-0.0327445	0.147193	0.423366
5900689	2310002J21Rik	0.009727	0.660258	0.85071
4250292	2310002L09Rik	0.0321814	0.093821	0.335358
4880524	2310002L13Rik	-0.0293058	0.0662882	0.27828
5310440	2310003C23Rik	0.284758	3.32501e-05	0.00522362
5340338	2310003C23Rik	0.0457924	0.160895	0.442431
110468	2310003F16Rik	-0.0851352	0.00264448	0.0417124
830075	2310003H01Rik	-0.14612	0.0164173	0.124961
630246	2310003L06Rik	-0.00585663	0.635234	0.837453
1980753	2310003L22Rik	-0.119948	0.00467984	0.0592859
5220068	2310003L22Rik	-0.00937386	0.707136	0.875411
5290315	2310003M01Rik	-0.0539886	0.225229	0.523194
6900053	2310003P10Rik	-0.053799	0.0980432	0.343501
2470424	2310004H21Rik	-0.0652322	0.0294317	0.176258
6590113	2310004I03Rik	-0.0383276	0.241282	0.541276
4220592	2310004I24Rik	0.0988221	0.0539361	0.248477
1980348	2310004N11Rik	-0.108137	0.0225484	0.150481
3170403	2310004N24Rik	0.0279277	0.155922	0.435043
4540309	2310005C01Rik	-0.0392105	0.0407471	0.212688
2120243	2310005E10Rik	0.110931	0.0169285	0.127544
6400377	2310005E10Rik	-0.0349734	0.320411	0.616467
4230441	2310005E17Rik	-0.0238501	0.33865	0.632688
6580519	2310005G13Rik	0.00369902	0.809053	0.921906
6350192	2310005L22Rik	0.133261	0.027645	0.169638
450424	2310005N01Rik	0.0720347	0.000635673	0.0185106
150528	2310005N03Rik	0.118439	0.00179629	0.0332942
2190048	2310005P05Rik	0.15182	0.00344007	0.0490923
5720079	2310006J04Rik	-0.0234609	0.499017	0.752124
6350092	2310006M14Rik	-0.0231628	0.209437	0.506408
3310543	2310007A19Rik	-0.0751177	0.099428	0.346244
4730202	2310007B03Rik	0.014361	0.530963	0.774292
1740491	2310007D09Rik	-0.00328741	0.84351	0.937346
4290446	2310007F04Rik	-0.0623494	0.0517812	0.24327
70113	2310007F21Rik	-0.0213421	0.406591	0.688025
4070445	2310007F21Rik	0.118436	0.0451879	0.225668
5050095	2310007F21Rik	-0.0264309	0.427319	0.703616
6900598	2310007G05Rik	-0.0165875	0.831936	0.93239
6380703	2310007H09Rik	0.202412	0.000478466	0.0159305
7200398	2310007H09Rik	0.30648	0.000300814	0.0126473
1510259	2310007L24Rik	-0.0133082	0.134237	0.404203
4920044	2310007O11Rik	-0.0609765	0.109564	0.364016
1770397	2310008H04Rik	0.0280385	0.0755632	0.298692
650164	2310008H09Rik	0.0930397	0.0126699	0.106566
6020747	2310008H09Rik	-0.0326696	0.271986	0.572535
2120241	2310008I22Rik	0.0757878	0.104687	0.355284
460474	2310008M10Rik	0.216044	0.0080602	0.0819798
7330113	2310009A05Rik	-0.0567185	0.0417099	0.215616
4010164	2310009B15Rik	0.0100261	0.784042	0.911055
2030102	2310009E04Rik	0.00321403	0.928837	0.972734
6660133	2310009E04Rik	-0.0516785	0.231988	0.531303
5560414	2310010B21Rik	-0.0353804	0.338674	0.632688
6480113	2310010J17Rik	-0.0801285	0.0761492	0.299862
6650309	2310010M20Rik	-0.0289386	0.0641751	0.273266
1780477	2310011E23Rik	0.000149918	0.991256	0.99645
780482	2310011G17Rik	0.278165	8.27902e-05	0.00693779
5960504	2310011J03Rik	0.0733699	0.00350318	0.0495711
870240	2310014B11Rik	-0.0531342	0.0723273	0.291709
2060671	2310014D11Rik	0.0232934	0.642003	0.841137
6840162	2310014F06Rik	0.00475655	0.867184	0.947854
3990445	2310014G06Rik	0.0547856	0.0303066	0.17899
1400398	2310014H01Rik	0.0756268	0.137649	0.408875
580735	2310014L17Rik	0.00590217	0.699387	0.871386
3840475	2310014L17Rik	-0.0311869	0.604133	0.820158
5090131	2310014L17Rik	-0.0712095	0.00886828	0.0866019
2320670	2310015A05Rik	-0.0196756	0.38577	0.671718
2650577	2310015A05Rik	0.0337407	0.216095	0.51292
4670681	2310015A05Rik	0.0489009	0.0142712	0.114354
5890017	2310015A05Rik	-0.00177143	0.935237	0.975428
5820725	2310015B20Rik	-0.00354817	0.814079	0.923752
4920041	2310015D24Rik	-0.0195906	0.471723	0.734757
6280246	2310015L07Rik	0.00219653	0.914522	0.967467
1410468	2310015N21Rik	0.00405867	0.504439	0.756266
3360241	2310016C08Rik	0.0636851	0.0691722	0.284926
4290152	2310016C08Rik	0.140325	0.00406435	0.0541288
3930050	2310016C16Rik	-0.0391487	0.360198	0.650583
4040039	2310016D23Rik	-0.0129187	0.34662	0.638528
2450482	2310016E02Rik	0.0585745	0.203826	0.499177
4060056	2310016E02Rik	0.0882623	0.0848246	0.317936
6250279	2310016E02Rik	-0.0987149	0.107567	0.360367
7560707	2310016E02Rik	-0.00398636	0.846025	0.938353
4780603	2310016G11Rik	-0.0261365	0.35977	0.650225
1780647	2310016M24Rik	0.0199874	0.624754	0.831749
5050725	2310020N23Rik	-0.0156865	0.569351	0.798778
1980050	2310021F11Rik	-0.0296154	0.0449547	0.224952
1450255	2310021H06Rik	-0.0431857	0.164582	0.447579
2140333	2310021J05Rik	-0.010047	0.674853	0.85867
5220523	2310021P13Rik	0.150534	0.0308308	0.180602
780767	2310022A10Rik	-0.0182638	0.617153	0.827669
7570612	2310022A10Rik	-0.0859846	0.00090289	0.0222194
7380296	2310022B05Rik	-0.0911424	0.0536766	0.248189
2630154	2310022K01Rik	0.0356808	0.37845	0.665629
6940435	2310022K01Rik	0.0361542	0.19548	0.488818
6940551	2310022K11Rik	-0.0157621	0.373453	0.661308
6510561	2310022M17Rik	0.090837	0.0156391	0.121114
6900487	2310022M17Rik	0.115665	0.0285019	0.17284
3130189	2310024N18Rik	-0.192362	0.0016949	0.0322768
2340687	2310026J01Rik	0.000564003	0.98335	0.994009
3940215	2310026J01Rik	0.055271	0.18166	0.470723
7160291	2310028O11Rik	-0.0680488	0.182995	0.472526
1570112	2310030D15Rik	-0.0189104	0.444716	0.716474
2750309	2310030G06Rik	0.0540783	0.158834	0.439298
160162	2310030N02Rik	-0.024896	0.180742	0.469347
4120437	2310031L18Rik	-0.02231	0.502615	0.754753
6450327	2310031L18Rik	-0.0527173	0.120274	0.381889
130088	2310032M22Rik	0.160217	0.00283961	0.0436458
4220730	2310033E01Rik	0.00782082	0.750644	0.896571
6380022	2310033E01Rik	0.0139458	0.352612	0.643868
3710136	2310033F14Rik	-0.235847	0.000801509	0.0207645
2140010	2310033K02Rik	0.0105224	0.668508	0.855806
6040661	2310033K02Rik	0.0130774	0.49434	0.749719
6250767	2310033K02Rik	0.00244956	0.918839	0.96922
2480731	2310033P09Rik	0.0589815	0.0750573	0.297685
4900070	2310033P09Rik	0.00118651	0.981189	0.993324
7210468	2310034C09Rik	0.050326	0.124929	0.390103
650504	2310034G01Rik	-0.0125634	0.223345	0.521223
4180064	2310035C23Rik	0.0190913	0.402074	0.684745
4570482	2310035C23Rik	-0.0335835	0.225553	0.523402
4590014	2310035C23Rik	0.00448275	0.908751	0.964629
6420291	2310035C23Rik	-0.00363636	0.808308	0.921686
940577	2310035K24Rik	0.0109481	0.672247	0.857369
6620735	2310036D04Rik	0.0537828	0.228441	0.526993
5720370	2310036D22Rik	0.224573	0.00769246	0.0796675
940402	2310036I02Rik	-0.0407127	0.192468	0.48508
7560026	2310036I02Rik	0.0844052	0.0349236	0.195184
6060392	2310036O22Rik	-0.042836	0.347981	0.63966
1110367	2310037I24Rik	0.137892	0.00381861	0.052223
2940152	2310037I24Rik	-0.00453486	0.896604	0.95987
4390487	2310037I24Rik	-0.0231772	0.567499	0.797594
6350035	2310037I24Rik	0.0323611	0.455289	0.724224
4060647	2310038D14Rik	-0.0549681	0.0769366	0.301677
2340754	2310038E17Rik	-0.00376573	0.819189	0.926383
4780477	2310039D24Rik	-0.0217711	0.0606106	0.264505
540615	2310039E09Rik	-0.014012	0.577234	0.803309
2340598	2310039H08Rik	-0.000388432	0.992621	0.996957
110333	2310039L15Rik	-0.0444404	0.303406	0.601364
1940762	2310040A07Rik	-0.951327	2.64259e-07	0.00116482
6330300	2310040A07Rik	-0.191178	0.00112	0.0251686
1430564	2310040A13Rik	-0.0946168	0.0744712	0.296549
5820196	2310040B03Rik	0.0738713	0.0723233	0.291709
6620639	2310040C09Rik	-0.0616335	0.0653849	0.276327
70326	2310040G07Rik	-0.00989249	0.638985	0.839351
20739	2310040G24Rik	0.0711978	0.00642077	0.0716636
5720711	2310040M23Rik	0.0186742	0.1861	0.47683
1050228	2310041I20Rik	-0.0152945	0.380166	0.667251
5130593	2310042D19Rik	0.0251967	0.401137	0.683855
50491	2310042E22Rik	-0.0354524	0.516921	0.764882
6060093	2310042P07Rik	-0.0395866	0.190891	0.482889
780731	2310043D08Rik	-0.000940919	0.968722	0.988162
5690626	2310043I08Rik	-0.0369168	0.142567	0.416559
2760333	2310043J07Rik	-0.0524055	0.0265301	0.165812
5570608	2310043L02Rik	-0.0083919	0.684719	0.863714
1690497	2310043N10Rik	-0.234027	0.00142588	0.0291755
990377	2310044D20Rik	0.0219219	0.23502	0.534483
6270743	2310044G17Rik	-0.0895315	0.277227	0.577448
5340681	2310044H10Rik	-0.138924	0.0024059	0.0396006
6270326	2310044H10Rik	-0.0561688	0.0863421	0.320331
6200348	2310045A20Rik	0.037973	0.518954	0.766277
3400373	2310045I24Rik	-0.00565922	0.800218	0.917821
2190615	2310045K21Rik	0.0115709	0.795654	0.915602
3180291	2310045L10Rik	0.0761021	0.0734158	0.29423
4560204	2310045N01Rik	0.0460696	0.187949	0.479143
650088	2310046A06Rik	0.00921829	0.381138	0.668099
3140041	2310046K01Rik	0.00307593	0.933214	0.974717
5570326	2310046M24Rik	0.0145326	0.458414	0.725823
1430142	2310046O06Rik	0.0207096	0.67788	0.860433
1110309	2310047A01Rik	0.0051723	0.848852	0.939478
5860131	2310047A01Rik	-0.155466	0.000476566	0.015914
3290553	2310047B19Rik	-0.103549	0.00822394	0.0829742
5910301	2310047B19Rik	-0.0719921	0.0100457	0.0929081
2570129	2310047C04Rik	0.00409191	0.869396	0.948972
3800482	2310047C04Rik	-0.0242826	0.421466	0.698942
4860360	2310047C04Rik	-0.0166915	0.200222	0.494937
4880767	2310047C04Rik	-0.0367422	0.18278	0.472271
7100091	2310047C21Rik	-0.0723726	0.0270858	0.167803
6250673	2310047D07Rik	-0.0274285	0.384959	0.671196
130768	2310047D13Rik	-0.0119222	0.743704	0.893394
7320162	2310047D13Rik	0.043293	0.314441	0.610721
7050630	2310047H23Rik	0.0216539	0.150681	0.427559
3290156	2310047K21Rik	0.0553053	0.0697991	0.286387
1980113	2310047M10Rik	-0.222969	9.38684e-06	0.00333611
5690753	2310047M10Rik	0.132313	0.0692701	0.285173
50484	2310047M15Rik	-0.0562912	0.0524092	0.244859
830368	2310047O13Rik	0.139724	0.00234313	0.0389497
1190059	2310047O13Rik	0.157397	0.0167915	0.126874
4830725	2310047O13Rik	-0.00158808	0.946799	0.979574
7650100	2310050C09Rik	0.0117235	0.51828	0.765984
4050037	2310051E17Rik	-0.191773	0.00169995	0.0323154
5340609	2310051F07Rik	0.00684967	0.88947	0.957427
430364	2310051M13Rik	0.0065588	0.772668	0.906216
6250088	2310051N18Rik	-0.0903593	0.0079989	0.0815394
2650142	2310051P22Rik	0.058245	0.166618	0.450346
5570722	2310057J16Rik	0.008076	0.800243	0.917827
240180	2310057J18Rik	-0.000881958	0.954117	0.982726
3400224	2310057J18Rik	0.0192098	0.407087	0.688504
270598	2310057K05Rik	0.0112713	0.813358	0.923582
2810671	2310057M21Rik	0.0131161	0.376437	0.663839
1770438	2310057N15Rik	0.0250926	0.261738	0.562701
5340091	2310058A03Rik	-0.0120836	0.647299	0.844255
4060403	2310058D17Rik	0.0104293	0.534657	0.776627
2340292	2310058J06Rik	-0.00335951	0.84196	0.93675
4280470	2310061B02Rik	-0.0150627	0.340262	0.633633
6510400	2310061C15Rik	-0.0355617	0.426538	0.70309
7100086	2310061C15Rik	-0.0983558	0.0126377	0.106425
3120348	2310061F22Rik	-0.134902	0.000375065	0.0141323
6520092	2310061F22Rik	0.028832	0.387334	0.672864
1230392	2310061G22Rik	0.00371842	0.875538	0.951569
2970037	2310061I04Rik	-0.0706003	0.0952124	0.338408
2370408	2310061J03Rik	-0.056566	0.451232	0.721217
4570768	2310061J03Rik	-0.00504777	0.739793	0.891448
1170044	2310061K05Rik	-0.00184808	0.924243	0.971028
5080224	2310061N02Rik	0.030643	0.126096	0.392237
4010731	2310065F04Rik	-0.00941813	0.755438	0.898646
2140064	2310065K24Rik	-0.0793365	0.0513355	0.242062
3120437	2310065K24Rik	-0.118429	0.00654623	0.0724211
1030239	2310066E14Rik	0.099837	0.006344	0.0711222
6220528	2310066I10Rik	-0.00682459	0.434843	0.708981
5820142	2310067B10Rik	0.0235265	0.5533	0.788406
5700075	2310067E19Rik	-0.0270192	0.335414	0.629915
4570349	2310067P03Rik	0.0145606	0.456707	0.725034
5270014	2310075M15Rik	0.00288939	0.920523	0.969682
6560707	2310075M15Rik	-0.0663274	0.254378	0.555366
3840129	2310076E21Rik	-0.0275686	0.305315	0.60272
1110129	2310076L09Rik	0.0769916	0.0633681	0.27131
2230400	2310076L09Rik	0.0500046	0.448574	0.719357
5420356	2310076O14Rik	0.005039	0.763661	0.901562
1190209	2310079F23Rik	-0.0109588	0.687578	0.865226
1190397	2310079F23Rik	-0.0181103	0.546774	0.784218
4850403	2310079G19Rik	-0.016187	0.449779	0.720269
2690241	2310079N02Rik	-0.00575876	0.737504	0.890151
7150349	2310079N02Rik	0.0782061	0.0354111	0.196936
6900762	2310079P03Rik	0.00453939	0.901269	0.962141
4220082	2310079P10Rik	-0.000201464	0.993627	0.997407
150537	2310079P12Rik	0.0130557	0.777028	0.907753
3400601	2310081J21Rik	0.0191584	0.121569	0.383991
7330280	23309032_1	0.0248394	0.16846	0.452835
510551	2400001E08Rik	-0.303549	0.000638483	0.0185566
1410209	2400002C23Rik	0.0101327	0.627778	0.833078
50170	2400003C14Rik	-0.0148887	0.522215	0.768477
780600	2400003C14Rik	-0.0830667	0.0213457	0.145675
3870450	2400003C14Rik	0.100056	0.0321571	0.185292
4900411	2400006N03Rik	0.0717843	0.0381044	0.205186
6940273	2400007A17Rik	-0.00825028	0.640172	0.839905
160576	2400009B08Rik	0.0582438	0.134805	0.405134
4900735	2400010C15Rik	-0.07258	0.0351837	0.196104
4880630	2400010D15Rik	-0.00763865	0.807121	0.92128
4120091	2400010G15Rik	0.0246474	0.245192	0.545423
4640747	2400010G15Rik	0.0359486	0.100055	0.347196
2900039	2410001C21Rik	0.0477082	0.463292	0.729294
4610056	2410001C21Rik	-0.133631	0.0058731	0.0676556
6220722	2410001C21Rik	0.104631	0.0799273	0.308042
730632	2410002F23Rik	0.017872	0.374282	0.661587
2490367	2410002F23Rik	0.00737667	0.883491	0.954741
7000324	2410002F23Rik	-0.130809	0.00101643	0.0237365
7160670	2410002I01Rik	0.0169897	0.204701	0.500263
2710730	2410002O22Rik	-0.0997726	0.0604403	0.263974
6580307	2410003J06Rik	-0.0558375	0.00108789	0.0247604
4040184	2410003K15Rik	0.00616813	0.735338	0.889199
730367	2410003P15Rik	-0.0137471	0.682545	0.862819
1940379	2410003P15Rik	0.112961	0.0270601	0.167734
3870717	2410004A20Rik	-0.0199963	0.274668	0.574995
3450309	2410004B18Rik	-0.0209718	0.683254	0.863165
870241	2410004L22Rik	0.118597	0.0139325	0.112725
1770608	2410004N05Rik	-0.0191091	0.448368	0.719208
3800328	2410004N11Rik	0.118789	0.00180526	0.0333785
4540176	2410004P03Rik	-0.0267329	0.190274	0.482143
3360546	2410005G18Rik	-0.0356255	0.368484	0.657496
2350408	2410005O16Rik	0.0592821	0.0790317	0.306154
2450148	2410005O16Rik	0.0223252	0.393654	0.67781
6450403	2410005O16Rik	0.0189666	0.618691	0.828475
6220358	2410006F04Rik	-0.00137606	0.930035	0.973147
2570735	2410006H16Rik	0.0458741	0.0930887	0.334087
5340037	2410008A19Rik	-0.0206411	0.29953	0.598044
7040181	2410008K03Rik	0.0623149	0.444314	0.716246
2490768	2410012H22Rik	0.0821185	0.100835	0.348607
1110369	2410012M07Rik	-0.0491297	0.0566322	0.25544
2000095	2410013I23Rik	0.0501366	0.233949	0.533298
70703	2410014A08Rik	0.0251257	0.570366	0.799311
1690204	2410014A08Rik	-0.00952291	0.548212	0.785159
4480474	2410014A08Rik	0.120118	0.000169961	0.00945453
7570465	2410014A08Rik	0.0734827	0.0278375	0.170501
6480128	2410015A16Rik	0.00886228	0.62405	0.831278
4590010	2410015C20Rik	0.00976148	0.562229	0.794231
3830288	2410015M20Rik	-0.117703	0.00580564	0.0671981
1980446	2410015N17Rik	-0.225289	7.25334e-05	0.00668918
3890259	2410016F01Rik	0.26323	6.43742e-05	0.00625521
2340470	2410016F19Rik	0.0856543	0.00297627	0.0449828
5560577	2410016F19Rik	-0.0223117	0.446037	0.717478
670112	2410016O06Rik	-0.125919	0.000338964	0.0134284
6250370	2410016O06Rik	0.107124	0.0895751	0.326916
1580273	2410017I17Rik	-0.0295705	0.501695	0.753975
6220133	2410017P07Rik	0.114289	0.0143345	0.114597
3940735	2410017P09Rik	0.0211732	0.197589	0.491749
4880296	2410017P09Rik	-0.0472441	0.215473	0.512251
6280630	2410018C17Rik	-0.0589573	0.0510394	0.241294
3780066	2410018C20Rik	0.00501952	0.881768	0.95398
5050747	2410018E23Rik	-0.0173982	0.152131	0.429896
6280408	2410018G20Rik	0.0694954	0.125193	0.390553
6940048	2410018G20Rik	-0.183984	0.000436594	0.0153133
3290372	2410018I08Rik	-0.0322355	0.291407	0.590718
160204	2410018L13Rik	0.0350716	0.0571049	0.256397
4480753	2410018L13Rik	0.0166553	0.380223	0.667251
5490195	2410018M08Rik	0.0908758	0.0765431	0.300681
7210095	2410019G02Rik	-0.00439379	0.886645	0.956045
5420725	2410022L05Rik	-0.0655135	0.130331	0.398588
7100241	2410022M11Rik	0.0137486	0.51244	0.761855
7200064	2410024N13Rik	-0.00493133	0.701432	0.872474
2340673	2410025L10Rik	-0.004989	0.575738	0.802511
4670689	2410025L10Rik	-0.0122579	0.683822	0.863497
6840292	2410026K10Rik	-0.0429454	0.454539	0.723793
1850707	2410030I24Rik	0.0026607	0.938733	0.976696
4540209	2410041F14Rik	-0.00510027	0.721562	0.882401
2760131	2410042D21Rik	-0.0634459	0.00513165	0.0624137
6560468	2410042D21Rik	0.069118	0.0546918	0.250508
7560132	2410042D21Rik	-0.063318	0.0113982	0.0999849
7000341	2410044A07Rik	-0.00924387	0.706371	0.874965
5900554	2410051C13Rik	-0.00345089	0.930317	0.973262
3060176	2410066E13Rik	0.0211098	0.160302	0.441548
6450475	2410072D24Rik	0.104608	0.0295313	0.176389
2060600	2410075B13Rik	-0.087667	0.0291905	0.175466
1400414	2410076I21Rik	0.0114959	0.903562	0.962815
4060270	2410078J06Rik	0.00291538	0.815999	0.924804
5490414	2410078J06Rik	-0.0210758	0.474854	0.736971
7570523	2410080H04Rik	-0.0208803	0.244534	0.544611
6760092	2410080I02Rik	-0.0706939	0.257759	0.55877
770722	2410081M15Rik	0.033804	0.478054	0.739226
2490437	2410081M15Rik	-0.00354147	0.922622	0.970486
7200730	2410088K16Rik	-0.0290083	0.134873	0.405167
5050397	2410089E03Rik	0.0158712	0.35757	0.648424
7040739	2410089E03Rik	0.030573	0.150722	0.427596
1340519	2410091C18Rik	-0.02527	0.0650284	0.275423
4880376	2410091C18Rik	0.169614	0.000566129	0.0173555
5560273	2410091C18Rik	-0.0639074	0.0955513	0.33892
4610091	2410091N08Rik	-0.0257173	0.469256	0.73293
1980068	2410095B20Rik	0.0324558	0.115683	0.374434
5220113	2410098H20Rik	0.0234659	0.138481	0.410216
3060577	2410116G06Rik	-0.00882547	0.475705	0.737584
4920397	2410116I05Rik	0.000325465	0.982228	0.993639
3520739	2410124H12Rik	-0.0148366	0.451028	0.721141
150315	2410127L17Rik	0.0983974	0.00704399	0.0755573
4180201	2410127L17Rik	-0.0221065	0.329664	0.624376
4730463	2410127L17Rik	0.001386	0.931058	0.973587
6400327	2410127L17Rik	0.0223642	0.30802	0.60553
3930202	2410129H14Rik	0.196776	0.011507	0.100548
4210397	2410129H14Rik	0.00534995	0.879432	0.953334
4060296	2410131K14Rik	0.113128	0.0357393	0.197813
7380240	2410131K14Rik	0.0187032	0.282844	0.582449
3420131	2410137M14Rik	-0.0341267	0.356438	0.647463
4040040	2410142K10Rik	0.038984	0.183282	0.472781
2370053	2410146L05Rik	-0.0668355	0.0523211	0.244621
2570270	2410152H17Rik	-0.0153644	0.549423	0.78585
6110424	2410153K17Rik	-0.00844386	0.678324	0.860716
840280	2410157M17Rik	0.00377524	0.77869	0.908492
1780491	2410164B09Rik	0.00282493	0.873154	0.950772
460390	2410166I05Rik	0.126752	0.0280496	0.17129
6580343	2410170E21Rik	0.0704195	0.012591	0.106261
7040093	2410170E21Rik	0.0255188	0.342711	0.635475
4880020	2410187C16Rik	-0.0129566	0.454451	0.723788
6940239	2410187C16Rik	0.13441	0.00299355	0.0451616
1090634	2500001D14Rik	0.0300036	0.20987	0.506887
7560204	2500001H09Rik	-0.0383229	0.140478	0.41356
3370091	2500001N03Rik	-0.0145566	0.637558	0.838738
5490767	2500002A22Rik	0.0108353	0.710669	0.876929
1030280	2500002E12Rik	-0.0148296	0.468204	0.732539
1740445	2500002G23Rik	-0.0767945	0.0441355	0.222735
4280445	2500002L14Rik	0.204425	0.0201955	0.141038
160008	2500003M10Rik	-0.060233	0.00290983	0.0443935
1780730	2500003M10Rik	0.00713744	0.837922	0.934805
4250253	2500003M10Rik	-0.190818	0.000147094	0.00888563
7610594	2500003M10Rik	-0.0790873	0.0266546	0.166363
2850307	2500004H21Rik	-0.0404962	0.246916	0.547022
4560673	2510002A14Rik	-0.00889828	0.727146	0.885247
1090630	2510002D24Rik	0.0634151	0.0019363	0.0345868
6560296	2510002J07Rik	0.128392	0.101737	0.350088
610593	2510003D18Rik	-0.0049191	0.711422	0.877387
3800091	2510003E04Rik	-0.0103057	0.825968	0.929403
4670092	2510006D16Rik	0.155227	0.00983221	0.0916452
1190176	2510008P16Rik	0.0844062	0.00209988	0.0365992
870370	2510009E07Rik	0.221903	2.18365e-05	0.00471935
2260487	2510009E07Rik	-0.0113935	0.567454	0.797594
7610239	2510009E07Rik	-0.0555602	0.135558	0.406046
6110474	2510010F15Rik	0.205758	6.28213e-05	0.00622182
6290193	2510010K19Rik	0.00865591	0.767604	0.903623
2810767	2510012J08Rik	-0.139227	0.000434746	0.0152603
5910463	2510012J08Rik	0.0551358	0.209927	0.506998
3130224	2510016D11Rik	0.0480448	0.0644518	0.273915
6770300	2510022D24Rik	0.191269	0.0235334	0.154504
290463	2510025K24Rik	0.0155642	0.367644	0.65706
6590358	2510039O18Rik	0.12013	0.0699024	0.286613
2760494	2510040D07Rik	0.00937541	0.618666	0.828475
1110079	2510042H12Rik	-0.103902	0.0751227	0.297737
7150372	2510047L19Rik	-0.0480894	0.462009	0.728395
5260044	2510048L02Rik	0.0363372	0.0982104	0.34383
270719	2510049I19Rik	-0.0605641	0.266526	0.567052
2070706	2510049I19Rik	-0.0344201	0.0387339	0.207147
1110452	2510049J12Rik	0.157776	0.00434886	0.0564566
4560280	2600001B17Rik	-0.0109201	0.839453	0.935626
2940129	2600001G24Rik	0.000748229	0.934391	0.975063
150646	2600005C20Rik	-0.170875	0.0218743	0.147592
1340497	2600005J22Rik	0.00497437	0.645137	0.843068
7210008	2600006K01Rik	-0.0242065	0.359365	0.649994
1240603	2600006L11Rik	-0.00084691	0.936524	0.975903
4560470	2600009E05Rik	0.027887	0.471623	0.734757
650184	2600009P04Rik	-0.0289116	0.0478783	0.233016
620066	2600010E01Rik	0.0449601	0.0427948	0.218712
6290730	2600010L24Rik	0.00566325	0.656039	0.848414
3850768	2600011C06Rik	0.00238514	0.945241	0.979013
4920358	2600011C06Rik	0.00251606	0.885737	0.955612
7150332	2600011C06Rik	0.0138656	0.74522	0.893913
3890762	2600011E07Rik	-0.00755184	0.723969	0.883702
150070	2600013E07Rik	-0.00763605	0.748806	0.895911
1990348	2600014M03Rik	0.00582275	0.873556	0.950807
1050301	2610001C07Rik	-0.0404039	0.17837	0.466126
990619	2610001E17Rik	-0.0141313	0.31422	0.610563
3890240	2610001J05Rik	-0.0742279	0.0204836	0.142235
4890561	2610001J05Rik	0.00228033	0.906286	0.963775
1340458	2610002B11Rik	0.034578	0.195458	0.488791
2070328	2610002D18Rik	0.00173776	0.946308	0.979517
5050445	2610002J02Rik	0.0226176	0.582223	0.806747
5870594	2610002M06Rik	-0.0535288	0.401339	0.684023
5270204	2610003J06Rik	-0.202133	0.00018592	0.00998653
580398	2610005M20Rik	0.0168455	0.400282	0.683354
430377	2610008E11Rik	0.00834887	0.53503	0.77682
5220608	2610008E11Rik	0.00805149	0.521481	0.768133
3850097	2610009E16Rik	-0.127259	0.450618	0.720824
3120370	2610009I02Rik	-0.212569	0.00127796	0.0272444
2140376	2610009O05Rik	0.0910967	0.00345786	0.0491909
4850427	2610010A15Rik	0.0315775	0.103779	0.353591
50427	2610010G17Rik	-0.0119956	0.545113	0.783372
4120156	2610011C24Rik	0.0328036	0.279546	0.579881
2810768	2610011E03Rik	-0.00277545	0.838978	0.935409
1580754	2610014I16Rik	0.027508	0.29432	0.593496
3710301	2610015J01Rik	0.0892109	0.023715	0.155202
4260068	2610016A17Rik	-0.0187072	0.438452	0.711994
3190162	2610016C23Rik	-0.0282298	0.240204	0.540215
1240338	2610016D08Rik	-0.0520978	0.0717924	0.290668
130630	2610016F04Rik	-0.121827	0.0169684	0.127716
2260086	2610017A06Rik	-0.0251204	0.266374	0.566968
2510373	2610017G09Rik	-0.0439484	0.0837688	0.316121
6280475	2610017I09Rik	0.00781896	0.733187	0.888184
2260221	2610018G03Rik	-0.00602205	0.875957	0.95178
7650348	2610018G03Rik	-0.00694771	0.730046	0.886562
7650632	2610018I05Rik	0.0107072	0.647571	0.8444
7150360	2610019A05Rik	-0.0127659	0.458074	0.725749
2470309	2610019E17Rik	-0.229773	7.65524e-05	0.00678335
5390706	2610019N13Rik	0.0105638	0.741049	0.892128
2970100	2610019N19Rik	-0.00315251	0.932355	0.974336
2490050	2610019P18Rik	-0.0332334	0.548563	0.785414
3120221	2610020C11Rik	-0.0822728	0.00977527	0.0914104
1260661	2610020H08Rik	0.046907	0.315606	0.611786
4760095	2610020H08Rik	-0.00111201	0.96279	0.986396
6110328	2610020H08Rik	0.0170569	0.188268	0.479545
5090136	2610020J05Rik	-0.00865202	0.567238	0.79745
450022	2610020O08Rik	-0.0441021	0.207764	0.504412
6370563	2610020O08Rik	0.00864697	0.837037	0.934313
380491	2610021A01Rik	-0.00699074	0.543724	0.782515
3870017	2610021I23Rik	-0.025826	0.0559524	0.253868
1780386	2610021J01Rik	-0.0137277	0.451769	0.721674
2350470	2610021K21Rik	0.00184493	0.914441	0.967426
4150131	2610021K21Rik	-0.0173851	0.394299	0.678207
5310209	2610021K21Rik	-0.00777016	0.634088	0.836723
5260093	2610022G08Rik	0.00775466	0.575561	0.802425
3120424	2610024B07Rik	0.15347	0.000401666	0.014597
3170500	2610024E20Rik	-0.0102298	0.849498	0.939847
10019	2610024G14Rik	-0.0339228	0.100068	0.347196
1110477	2610024G14Rik	-0.0390656	0.0283471	0.172292
2710270	2610024G14Rik	-0.0398375	0.358619	0.649539
6100132	2610024H22Rik	-0.0319841	0.322795	0.618372
4220553	2610024M03Rik	0.0285738	0.152466	0.430438
510768	2610024N24Rik	-0.0147797	0.586774	0.809506
5560494	2610027C15Rik	0.0788522	0.0254756	0.161962
6660040	2610027F03Rik	-0.0298519	0.281292	0.581235
4810524	2610027L16Rik	-0.0609256	0.283999	0.583394
5820598	2610028A01Rik	0.00303202	0.926262	0.971844
3420681	2610028E06Rik	-0.0128204	0.409206	0.689794
3370204	2610028F08Rik	0.00469041	0.77377	0.90677
4120685	2610028H07Rik	-0.0283493	0.562896	0.794802
240097	2610028H24Rik	0.0063808	0.776296	0.907645
6450544	2610028H24Rik	0.00627768	0.644064	0.842472
240327	2610029G23Rik	0.0194363	0.519289	0.766448
1580097	2610029G23Rik	0.0429488	0.261032	0.562005
1980246	2610029G23Rik	0.0014987	0.94876	0.980437
5270039	2610029I01Rik	0.0119623	0.57215	0.800278
2970274	2610029J22Rik	0.000114584	0.997675	0.998976
6130132	2610029K11Rik	0.0472702	0.349226	0.640489
670398	2610030H06Rik	-0.0301744	0.0108243	0.0970757
7050674	2610030H06Rik	-0.02149	0.706741	0.875231
1660273	2610034B04Rik	-0.0459448	0.0932707	0.334367
6650703	2610034B18Rik	0.0358075	0.0711573	0.289657
1030091	2610034E13Rik	-0.0104481	0.480229	0.740844
6380075	2610034E13Rik	-0.0330893	0.394386	0.678244
990156	2610034E18Rik	0.0101921	0.44342	0.715395
2850369	2610034M16Rik	-0.006602	0.747742	0.895183
5290349	2610034M16Rik	0.0237347	0.284882	0.58444
1090044	2610035D17Rik	-0.184733	0.0180083	0.131969
5490685	2610036A22Rik	0.0226373	0.415964	0.694501
2070605	2610036D13Rik	-0.143558	0.0135451	0.110971
[truncated: 43,282 more rows]
