# Supplementary material for: The Transcriptomic Signature Of Disease Development And Progression Of Nonalcoholic Fatty Liver Disease
Source: Sci Rep. 2017 Dec 8;7:17193. doi: 10.1038/s41598-017-17370-6 (PMC5722878; doi:10.1038/s41598-017-17370-6)
Supplement: Supplementary file 4 — Supplementary Excel Sheet S3 [file 41598_2017_17370_MOESM4_ESM.xlsx]

## Sheet: Sheet1
Probe	Gene	LogR 24 wk	pval 24wk	fdr 24 wk
4390274	42430	0.0273349	0.0781565	0.385931
2680669	42430	0.2027	0.00549384	0.104747
5860653	42431	-0.0087263	0.823438	0.947905
2490630	42431	0.00549096	0.928442	0.979752
460161	42432	0.0579948	0.0449341	0.298863
4060689	42433	-0.0189959	0.518827	0.821603
3420026	42433	0.0226494	0.204637	0.583642
7210379	42435	-0.133934	0.00292017	0.0773266
4810372	42435	-0.101455	0.00043045	0.031199
780338	42435	-0.0123798	0.732578	0.914707
870131	42436	-0.0312997	0.376009	0.73791
5360148	42436	0.0311084	0.0304981	0.247488
5560561	42437	0.000713468	0.987223	0.996693
360767	42439	-0.0511875	0.101323	0.434102
450563	42614	0.00400436	0.812427	0.943544
4010195	42615	-0.0214855	0.179426	0.552877
4010477	42615	0.0856972	0.0262754	0.229909
1710369	42616	-0.0313859	0.0547622	0.327957
7610519	42616	-0.000774622	0.983418	0.995532
4010152	42616	0.00438145	0.428704	0.769237
4230307	42617	-0.0107266	0.557094	0.840959
650139	42618	-0.0709376	0.0143156	0.168414
1850041	42618	-0.0103821	0.526642	0.826026
2340519	42619	0.0220885	0.332199	0.705448
630152	42619	0.00405928	0.878372	0.965902
4150398	42619	-0.00909662	0.414925	0.76118
5260762	42619	0.0192158	0.40277	0.754121
2680370	42619	-0.0216421	0.605734	0.864481
1110192	42620	0.0865474	0.0462312	0.303039
60397	42620	-0.00991103	0.29636	0.676318
4200689	42620	0.00836343	0.752708	0.923018
4850091	42621	0.0765815	0.00393413	0.0881815
730458	42622	0.160058	0.0047045	0.0967195
1240487	42623	-0.0326906	0.026236	0.229697
770592	42623	-0.0432639	0.131997	0.486482
2810634	42624	0.126779	0.0824589	0.395197
1940279	42625	-0.0468215	0.0619458	0.347364
7560201	42627	-0.0315353	0.262885	0.644874
2680487	42628	0.0107532	0.616415	0.868934
670161	42628	0.204914	0.0703348	0.367979
3130400	381484	0.161017	0.00205903	0.0656367
3400192	382044	0.00896686	0.915898	0.977109
4760672	382044	0.0297002	0.858829	0.959492
1850730	620807	-0.217092	0.0121337	0.154906
4560543	732482	0.00376073	0.915629	0.977079
4890630	100041294	-0.0362833	0.574377	0.850508
1260731	100041294	0.0309032	0.728134	0.913628
6840722	91304300000	-0.0262691	0.0191265	0.196879
3520202	9330167000000	0.0296758	0.252958	0.63525
5810086	9330167000000	0.00728992	0.567913	0.847444
1050767	6.33051e+19	-0.0136352	0.367807	0.731687
4150373	4.93242e+23	-0.00408921	0.837919	0.952629
1410059	6.03044e+24	-0.0176999	0.56064	0.842635
6370382	4.93343e+26	0.0361664	0.408209	0.756654
870465	0610005C13Rik	-0.0658748	0.303809	0.683369
3190307	0610005I04	-0.00420538	0.773315	0.930167
1940731	0610006I08Rik	-0.0458985	0.0854245	0.401131
3120133	0610006I08Rik	-0.0105785	0.870401	0.96338
2070673	0610006L08Rik	-0.00407857	0.886658	0.968703
4150678	0610007C21Rik	-0.0373466	0.180341	0.55408
2710446	0610007C21Rik	0.0132336	0.639541	0.878344
1690678	0610007C21Rik	0.0595884	0.420923	0.76441
6550717	0610007J10Rik	0.0419852	0.57225	0.849258
3520577	0610007L01Rik	-0.0290317	0.362196	0.727805
2810427	0610007L01Rik	-0.0269744	0.167303	0.537064
7160600	0610007L01Rik	-0.00922808	0.612238	0.867488
2000424	0610007N19Rik	0.0123024	0.54698	0.836445
3850678	0610007N19Rik	0.139662	0.00975473	0.139914
6180301	0610007N19Rik	0.290771	0.00276061	0.0750771
5420050	0610007P08Rik	-0.131888	0.00709941	0.11861
2120736	0610007P08Rik	-0.0340022	0.139331	0.497558
6900500	0610007P08Rik	0.00447512	0.78063	0.932366
4610239	0610007P08Rik	-0.00758111	0.762342	0.92685
1230730	0610007P14Rik	-0.243316	0.000262227	0.0262549
4490064	0610007P14Rik	-0.262871	3.30635e-05	0.0129065
4150367	0610007P14Rik	-0.00783908	0.762644	0.926877
6590561	0610007P22Rik	-0.022198	0.402825	0.754121
1070170	0610007P22Rik	-0.0720669	0.027482	0.235372
3870091	0610007P22Rik	0.0402582	0.112806	0.454484
2630593	0610008C08Rik	0.0335302	0.129353	0.482258
4540673	0610008F07Rik	-0.524105	0.000286561	0.0266685
1170687	0610009B14Rik	-0.0095005	0.450328	0.783136
6280440	0610009B22Rik	0.110304	0.0111998	0.150174
3060092	0610009D07Rik	-0.0750142	0.00315787	0.0798002
6450369	0610009D07Rik	0.0271689	0.364611	0.729643
6290215	0610009D07Rik	-0.00921541	0.701541	0.904736
110403	0610009J05Rik	-0.13459	0.00936814	0.136794
6450296	0610009L18Rik	0.0820785	0.0687613	0.364119
3390392	0610009O04Rik	-0.0258254	0.115499	0.458991
2900228	0610009O20Rik	-0.0294932	0.311212	0.689433
2850424	0610010D20Rik	-0.0139691	0.768485	0.928862
3190008	0610010D20Rik	-0.0802626	0.209785	0.589175
7510674	0610010D24Rik	-0.00647292	0.865214	0.961653
7160209	0610010E21Rik	0.0756516	0.110636	0.450594
3390088	0610010E21Rik	0.0913703	0.0363402	0.270947
3360209	0610010F05Rik	-0.0469807	0.197052	0.574881
830088	0610010F05Rik	-0.010759	0.640032	0.878538
5290564	0610010F05Rik	-0.0626106	0.0714996	0.370128
7650470	0610010F05Rik	-0.00904846	0.505975	0.814834
3990427	0610010I05Rik	0.180304	0.0119618	0.154056
1570091	0610010K06Rik	-0.0276066	0.302705	0.682609
1500400	0610010K06Rik	0.0648266	0.0790282	0.387953
2690324	0610010K14Rik	0.00218743	0.956038	0.98753
5270551	0610011B16Rik	0.0103936	0.696407	0.90282
2230674	0610011F06Rik	0.0207149	0.866846	0.96242
5910240	0610011I19Rik	-0.184328	7.04539e-06	0.00719124
1710201	0610011L14Rik	-0.0545241	0.0685408	0.363679
6900731	0610012A05Rik	-0.00804451	0.69855	0.903692
3190202	0610012D14Rik	-0.201119	2.39036e-06	0.00505897
360544	0610012D14Rik	-0.156636	0.0251005	0.225128
5700132	0610012G03Rik	0.00832951	0.773032	0.930167
4260014	0610012H03Rik	0.0250436	0.639074	0.878344
3460754	0610012H03Rik	0.0258791	0.637548	0.877845
5900646	0610013E23Rik	-0.0618883	0.0853581	0.400966
430280	0610025G21Rik	0.006378	0.763314	0.927161
4890184	0610025J13Rik	-0.00762641	0.656485	0.885728
1980110	0610025J13Rik	0.0148479	0.564533	0.845045
6270482	0610025P10Rik	-0.0654415	0.11661	0.460613
2190551	0610030E20Rik	-0.0761237	0.010137	0.142818
6510338	0610030E20Rik	-0.100933	0.0765205	0.381898
2100092	0610030E20Rik	-0.10278	0.00938708	0.136891
6280719	0610030E20Rik	-0.00165695	0.906439	0.975208
1340356	0610030G03Rik	0.00324965	0.891698	0.970571
5260669	0610030P10Rik	-0.0887213	0.0244421	0.222045
2070347	0610031G08Rik	-0.0949511	0.0168994	0.183948
3800215	0610031J06Rik	0.0338045	0.168132	0.538282
540041	0610031J06Rik	-0.0462132	0.450555	0.78332
5810243	0610031J06Rik	0.0114756	0.679622	0.896397
3400750	0610033M06Rik	0.00595844	0.676951	0.894874
6060528	0610035N01Rik	-0.0177258	0.338516	0.71074
1980367	0610037B23Rik	0.0153848	0.548302	0.837105
5270753	0610037D15Rik	-0.058469	0.120274	0.466039
2070564	0610037L13Rik	-0.00300324	0.923462	0.979019
3840519	0610037L13Rik	0.00688976	0.907778	0.975557
5820128	0610037M15Rik	0.0476084	0.254858	0.637318
6860170	0610037P05Rik	0.00374168	0.722115	0.911804
6480132	0610037P05Rik	0.0103184	0.389163	0.745918
3130332	0610038B21Rik	-0.00132346	0.924396	0.979108
6760408	0610038D11Rik	-0.0439563	0.156815	0.523027
3990307	0610038F07Rik	-0.0516184	0.214058	0.593992
4250086	0610038F15Rik	-0.0391446	0.371157	0.734318
5340379	0610039K10Rik	-0.00406322	0.852533	0.957523
7330743	0610040B10Rik	-0.0567169	0.0857539	0.40181
4920632	0610040J01Rik	-0.0426943	0.0325355	0.255999
940634	0610040O15Rik	-0.0248942	0.267621	0.649887
1090500	0610041E09Rik	-0.0173472	0.0539011	0.325252
1010484	0610042C05Rik	0.037663	0.426686	0.767506
6450504	0710001C05Rik	0.0260753	0.548352	0.837123
2810369	0710001D07Rik	-0.0391005	0.237998	0.619498
7560368	0710007C18Rik	-0.0102764	0.576757	0.851619
650181	0710007G10Rik	-0.126544	0.00090424	0.0437446
4730195	0710007J16Rik	-0.0150646	0.425542	0.766702
2140102	0910001A06Rik	0.0125058	0.696798	0.902966
1260746	0910001A06Rik	0.0233558	0.188289	0.563925
3940468	0910001A06Rik	0.0474525	0.147306	0.509796
6550632	0910001L09Rik	-0.0295961	0.583843	0.854626
4050747	0910001L17Rik	0.00177607	0.880614	0.966601
6590519	1010001D01Rik	-0.00847065	0.268794	0.650787
5390523	1010001I08Rik	0.0130287	0.396978	0.750765
1570465	1010001N08Rik	-0.0625103	0.133229	0.488612
3390376	10181072_290	-0.0218172	0.293382	0.673321
6200685	1100001E04Rik	-0.0125033	0.671912	0.892853
460068	1100001F19Rik	0.110485	0.075477	0.379278
1300707	1100001G20Rik	-0.0983881	0.205189	0.583856
6280161	1100001H23Rik	0.0311171	0.352492	0.720597
1240379	1100001I19Rik	-0.00720626	0.746238	0.920726
1300243	1100001J08Rik	-0.0709227	0.0101361	0.142818
4060458	1100001L02Rik	-0.00271416	0.937546	0.982413
990301	1110001A07Rik	0.0415422	0.0576026	0.334956
2810592	1110001A07Rik	-0.0233114	0.380397	0.740778
3870437	1110001C20Rik	-0.0200108	0.520048	0.822332
6940487	1110001C23Rik	-0.0482139	0.112867	0.454569
4670014	1110001D15Rik	-0.0234382	0.143847	0.504197
3310136	1110001D15Rik	-0.00347257	0.6658	0.889675
4120017	1110001J03Rik	-0.138593	0.000756592	0.0406879
520577	1110001N06Rik	-0.0408113	0.00788059	0.12533
4280025	1110001N06Rik	-0.0449103	0.0481454	0.308273
7000301	1110001P04Rik	-0.0538819	0.0304358	0.247204
2000041	1110002B05Rik	0.145616	0.000155991	0.0219807
4150427	1110002D22Rik	-0.102447	0.000262011	0.0262549
1770326	1110002E22Rik	-0.00595695	0.700505	0.904341
6510095	1110002E23Rik	-0.0136566	0.782072	0.932572
4570707	1110002H13Rik	0.00874794	0.18206	0.556455
6020189	1110002H13Rik	-0.020491	0.20408	0.583318
5720674	1110002L01Rik	-0.0150459	0.462889	0.790321
3850482	1110002L01Rik	0.0186544	0.312464	0.690431
2940201	1110002N22Rik	-0.0479851	0.253757	0.635897
6110577	1110003E01Rik	0.0220034	0.604267	0.863684
5890408	1110003E08Rik	-0.000877917	0.950385	0.98585
1230433	1110003F05Rik	-0.0432476	0.1265	0.478614
1570554	1110003O08Rik	-0.218105	0.00968818	0.139267
4830114	1110003P22Rik	0.0852633	0.0097449	0.13986
6580059	1110004E09Rik	-0.0361611	0.0799674	0.390061
5810010	1110004F10Rik	-0.042896	0.120488	0.466239
4670685	1110004P21Rik	-0.0781909	0.203666	0.582973
2190097	1110005A03Rik	0.050037	0.196835	0.574544
1230678	1110005A23Rik	0.0167334	0.627869	0.874166
7650333	1110005A23Rik	0.0139862	0.751131	0.922228
4810746	1110005F07Rik	0.0421243	0.0106297	0.146271
6900148	1110006E14Rik	0.00552207	0.748636	0.921397
4640743	1110006G06Rik	-0.00324166	0.94241	0.983504
1170373	1110006G14Rik	0.00335366	0.939803	0.98288
6250025	1110006O17Rik	0.00650266	0.613297	0.867971
2060520	1110007A13Rik	-0.0566979	0.313241	0.691052
1400324	1110007A13Rik	0.00338623	0.931126	0.980519
7200491	1110007A13Rik	-0.0912336	0.0129815	0.160254
6290022	1110007B02Rik	-0.014613	0.379047	0.740051
3120307	1110007C09Rik	-0.00362325	0.775045	0.930451
2140408	1110007F05Rik	-0.0127982	0.601075	0.862762
3310286	1110007H17Rik	-0.00268587	0.827732	0.949038
5270747	1110007L15Rik	-0.103227	0.00152883	0.0568558
2680612	1110007L15Rik	-0.0722303	0.00868913	0.13137
5890424	1110007L15Rik	0.0186551	0.223495	0.60488
7610575	1110007L15Rik	0.0104976	0.805474	0.941156
1110435	1110007M04Rik	0.0976442	0.124658	0.475358
5390605	1110008B24Rik	-0.0322788	0.414507	0.760955
4670044	1110008F13Rik	0.084685	0.0988891	0.428704
1450100	1110008F13Rik	0.116581	0.0320627	0.253861
6560020	1110008J03Rik	-0.00931358	0.603187	0.863321
6400427	1110008J03Rik	0.0295716	0.374099	0.73626
2600605	1110008J03Rik	-0.00627169	0.790532	0.935629
4780504	1110008L16Rik	0.0101139	0.607087	0.865295
4260603	1110008L16Rik	-0.132391	0.00106047	0.0471236
1050673	1110008P14Rik	0.0247606	0.540895	0.833009
7650255	1110011C06Rik	0.0791495	0.0760548	0.380577
6180736	1110012D08Rik	-0.0283642	0.0538528	0.325189
2070707	1110012F10Rik	-0.0497483	0.204582	0.583642
2000739	1110012J17Rik	0.0392872	0.107801	0.445987
6280639	1110012L19Rik	-0.0361908	0.281735	0.663093
7040445	1110012L19Rik	-0.00979596	0.782298	0.932583
5870044	1110012N22Rik	-0.026756	0.0982752	0.427657
2140450	1110012O05Rik	0.123922	0.00561859	0.10583
3400647	1110013L07Rik	-0.0136055	0.466808	0.792232
6380242	1110013L07Rik	0.00404483	0.804251	0.940602
4290390	1110014C03Rik	-0.0389044	0.225456	0.606962
4730671	1110014J17Rik	-0.0766208	0.00239884	0.0701094
5690242	1110014N23Rik	-0.0349665	0.237045	0.618725
4060598	1110014N23Rik	-0.0237415	0.0260926	0.229034
7610358	1110014N23Rik	0.0228347	0.463598	0.790618
4560731	1110014O20Rik	-0.0266336	0.481908	0.801338
2100632	1110015C02Rik	-0.0272616	0.298867	0.67889
1070301	1110015M06Rik	-0.0146758	0.505517	0.814457
2350647	1110015M06Rik	0.0149192	0.666241	0.889731
540274	1110017D15Rik	0.00833821	0.632649	0.876564
4920121	1110017D15Rik	0.0158608	0.535015	0.830242
4670553	1110017D15Rik	-0.00531858	0.827302	0.948969
5360358	1110017F19Rik	-0.00642109	0.827595	0.949038
4590551	1110017I16Rik	-0.0044775	0.878499	0.965902
3420075	1110018G07Rik	-0.0465352	0.140218	0.498996
630064	1110018H23Rik	-0.0283882	0.252569	0.634939
6560458	1110018J18Rik	-0.0456921	0.092285	0.416087
6560424	1110018J18Rik	-0.00231296	0.928053	0.979752
6940296	1110018J23Rik	-0.144042	0.00242455	0.0705038
730162	1110018M03Rik	-0.0225017	0.23923	0.620813
1690192	1110018N20Rik	-0.0199834	0.335522	0.708418
3780019	1110019B22Rik	-0.000285953	0.988272	0.997088
3420279	1110019K23Rik	0.0027433	0.901245	0.973759
780041	1110019N10Rik	0.0693226	0.253096	0.635456
1980274	1110019N10Rik	-0.011658	0.795053	0.936956
7380692	1110020A21Rik	-0.0311238	0.192769	0.569541
3130703	1110020C03Rik	-0.0243433	0.164541	0.533639
2120646	1110020C17Rik	-0.0346231	0.00988323	0.141043
4610066	1110020G09Rik	0.0411477	0.43237	0.771315
1230349	1110020G09Rik	0.00959855	0.616652	0.868983
3870463	1110020N13Rik	-0.0259625	0.496963	0.810071
5290475	1110020P15Rik	0.0363929	0.134866	0.491415
870382	1110020P15Rik	-0.00142586	0.948163	0.984951
1190500	1110021J02Rik	-0.0558263	0.0568648	0.333127
2630364	1110021L09Rik	0.0540422	0.0651349	0.355093
2760504	1110021P09Rik	0.00981921	0.523899	0.824649
5810161	1110025H03Rik	0.0382483	0.350904	0.71946
940189	1110025L11Rik	-0.0193324	0.166713	0.536184
2750255	1110027O12Rik	0.0017066	0.851173	0.957195
6020209	1110028A07Rik	0.0321124	0.663881	0.889037
3400402	1110028C15Rik	-0.0044249	0.843928	0.954679
3870279	1110028F11Rik	0.0350019	0.318807	0.695796
1820162	1110029I05Rik	-0.0728093	0.148755	0.512059
3390148	1110029I05Rik	-0.116864	0.00362527	0.0846375
2060377	1110029L17Rik	-0.0322259	0.23757	0.619132
6110301	1110031B06Rik	0.00301147	0.894401	0.971611
1850059	1110031B11Rik	0.0098215	0.690864	0.900568
7320762	1110031I01Rik	-0.0250114	0.346965	0.716431
1400189	1110031I02Rik	-0.0802107	0.00672425	0.115816
650762	1110032A03Rik	-0.00952324	0.716598	0.910113
7570605	1110032A04Rik	-0.01706	0.0789235	0.387828
3710678	1110032A13Rik	-0.104449	0.0102186	0.143106
1300500	1110032A13Rik	0.0124665	0.763547	0.927161
1300326	1110032D16Rik	-0.00220707	0.862365	0.960647
2750193	1110032E23Rik	0.0230689	0.319892	0.696521
1660376	1110032E23Rik	0.083988	0.024505	0.222233
5700762	1110032F04Rik	-0.0141002	0.256114	0.638572
1820577	1110033C18Rik	-0.0797346	0.00172287	0.0600622
60274	1110033F04Rik	-0.0174744	0.179437	0.552877
1470100	1110033K02Rik	-0.00579572	0.790474	0.935629
6250703	1110033K02Rik	-0.00574344	0.729895	0.914024
3520037	1110033L15Rik	0.0384443	0.247526	0.629811
1050102	1110033M05Rik	0.023217	0.378531	0.73989
3420048	1110033M05Rik	-0.00134158	0.889493	0.969869
540653	1110033O09Rik	0.0307462	0.0226856	0.213294
7550494	1110034A24Rik	-0.0247627	0.509178	0.816455
10707	1110034A24Rik	0.0338983	0.177761	0.550524
150382	1110034B05Rik	-0.0316092	0.159575	0.526158
3400725	1110034G24Rik	-0.0616327	0.0640905	0.352665
1110563	1110034O24Rik	-0.122726	0.012546	0.157499
580725	1110035H17Rik	-0.0767436	0.0348122	0.265063
6450592	1110036D12Rik	0.0628347	0.037362	0.273996
990128	1110036O03Rik	-0.000141054	0.994101	0.998201
270494	1110037F02Rik	-0.0217243	0.571249	0.84892
5270376	1110037F02Rik	-0.0640217	0.0235164	0.217482
5080086	1110037J23Rik	-0.0104309	0.638422	0.878198
1090270	1110037P13Rik	0.0924836	0.23948	0.621022
6060228	1110038B12Rik	-0.00971168	0.819387	0.946351
2690707	1110038D17Rik	-0.0923499	0.00666169	0.115148
5560102	1110038D17Rik	-0.0172056	0.601883	0.863155
7550192	1110038F14Rik	0.0248877	0.167476	0.537303
6130577	1110038F14Rik	-0.00745535	0.662446	0.888384
4060161	1110038G02Rik	-0.0237506	0.396863	0.750765
870408	1110039B18Rik	-0.0845298	0.0183092	0.192659
1440538	1110039B18Rik	0.00940496	0.710002	0.907488
2760528	1110046J11Rik	-0.187646	0.000953327	0.0449118
70088	1110048D14Rik	-0.0461473	0.194618	0.571868
450431	1110049B09Rik	-0.0357946	0.086851	0.403913
7320193	1110049B09Rik	-0.0247414	0.3516	0.719844
3400048	1110049B09Rik	-0.0231484	0.361341	0.72738
4060687	1110049F12Rik	-0.055461	0.0427637	0.29111
780332	1110049F12Rik	0.011955	0.602353	0.863226
70491	1110049L02Rik	0.00380158	0.851244	0.957205
2570014	1110049N09Rik	-0.0320296	0.409201	0.757302
650360	1110050B14Rik	-0.036562	0.0910826	0.413548
2490358	1110051M20Rik	-0.0259196	0.0681341	0.362664
1170239	1110051M20Rik	-0.00389788	0.777017	0.930992
430176	1110051N18Rik	-0.0156139	0.365415	0.730137
5390037	1110054B14Rik	0.00367212	0.860123	0.96012
6840615	1110054H05Rik	0.0300981	0.316975	0.694185
630398	1110054O05Rik	0.00752145	0.765703	0.927848
6980687	1110054O05Rik	0.0162331	0.594115	0.859108
2710035	1110054O05Rik	-0.00751546	0.636313	0.877238
5820093	1110054O05Rik	0.0244904	0.0259385	0.228748
3450358	1110054P19Rik	0.000546783	0.975765	0.993277
6450348	1110055N21Rik	0.00268149	0.926794	0.979473
290296	1110057K04Rik	-0.012677	0.706623	0.906496
2230091	1110057K04Rik	0.00164211	0.952556	0.986492
3360475	1110057K04Rik	-0.0275279	0.533418	0.829255
6280678	1110057P08Rik	0.0107287	0.275932	0.657011
3370338	1110058L19Rik	0.0182301	0.646672	0.882093
4250343	1110059E24Rik	-0.0517905	0.268561	0.650688
520551	1110059E24Rik	-0.0137653	0.759719	0.925969
6520240	1110059G02Rik	0.0374394	0.316189	0.693527
4610128	1110059G10Rik	0.00629437	0.848726	0.956379
2350390	1110059H15Rik	-0.00665808	0.729042	0.913943
1340088	1110059M19Rik	-0.0239938	0.137926	0.495356
5910193	1110059P08Rik	-0.0331194	0.421734	0.764738
240707	1110062G22Rik	0.0344268	0.156824	0.523027
150193	1110062M06Rik	0.0387304	0.246444	0.628703
4050286	1110064P04Rik	-0.0113245	0.508749	0.816435
5700619	1110065P20Rik	-0.0555804	0.0314591	0.251412
5720546	1110065P20Rik	0.000880718	0.985827	0.996516
2030072	1110067B18Rik	-0.110318	0.0585614	0.337996
6290762	1110067D22Rik	0.245001	0.000892415	0.0435767
3420328	1110067D22Rik	0.0730491	0.0315106	0.2515
1260500	1110068E08Rik	-0.0573314	0.039242	0.279413
2340433	1110069O07Rik	-0.00598672	0.533985	0.829765
6280725	1110070O15Rik	-0.0547392	0.0332816	0.258983
4670386	1190002A17Rik	-0.00315803	0.898559	0.972807
5860692	1190002A23Rik	0.00535008	0.824142	0.948183
4850324	1190002F15Rik	0.0248883	0.0203276	0.202539
2900373	1190002H23Rik	0.042517	0.12772	0.480259
7210240	1190002N15Rik	0.075533	0.00807708	0.12671
5560576	1190002N15Rik	0.247501	0.00044918	0.0319299
4210669	1190002N15Rik	0.200147	0.00125227	0.0516902
6660475	1190003J15Rik	-0.0868731	0.0311902	0.250323
3890379	1190003K10Rik	0.0296085	0.0661047	0.357432
1690286	1190003M12Rik	-0.0413945	0.148311	0.51173
2060286	1190003M12Rik	0.0215383	0.395042	0.749826
7160040	1190004M23Rik	0.0163138	0.335002	0.707922
3840041	1190005F20Rik	-0.0945719	0.00244041	0.0705196
6620037	1190005F20Rik	-0.0171499	0.549463	0.837525
2230019	1190005I06Rik	-0.107984	0.00095856	0.0449788
4150129	1190005N23Rik	-0.0209495	0.483704	0.802518
1690553	1190007F08Rik	-0.142046	0.0107607	0.146764
460228	1190007I07Rik	-0.0416423	0.192442	0.569317
7000689	1190008K20Rik	-0.0585743	0.0868889	0.403913
620037	1190009E20Rik	-0.00972688	0.81765	0.945608
6400280	1190012C08Rik	0.0072844	0.531103	0.827958
7610703	1190017O12Rik	-0.00655222	0.882151	0.966949
3940403	1190020E20Rik	0.0151094	0.451208	0.783793
7000114	1190020J12Rik	-0.00674716	0.572415	0.8493
70687	1190028D05Rik	-0.039463	0.160051	0.526538
3610471	1190028F09	-0.0197799	0.523568	0.824492
5270100	1200002N14Rik	0.277341	0.00214756	0.0668886
1430068	1200003C05Rik	0.0217265	0.324494	0.699752
2070682	1200003C05Rik	0.0776577	0.0212607	0.206887
110181	1200003C05Rik	0.0671895	0.179465	0.552897
3450292	1200003E11Rik	-0.00202215	0.930098	0.98035
4280528	1200003I07Rik	-0.0127661	0.169152	0.539808
1980471	1200003I07Rik	0.0138731	0.608391	0.86598
6020128	1200003I07Rik	0.0218669	0.173989	0.5462
6290397	1200003I07Rik	-0.0622007	0.0593974	0.340427
2850082	1200003I07Rik	0.00086689	0.978115	0.994027
5550162	1200003I07Rik	0.00397217	0.9187	0.977892
3520386	1200003N10Rik	-0.00889412	0.743312	0.919187
4640682	1200007C13Rik	0.0375579	0.00510634	0.100963
7380730	1200008A14Rik	0.0359487	0.212922	0.592765
2480220	1200008A14Rik	0.0496934	0.168657	0.539372
4590253	1200008N06Rik	-0.00464231	0.882554	0.96718
6040619	1200009F10Rik	0.0938376	6.0523e-05	0.0154833
6770673	1200009I06Rik	0.0701686	0.0645886	0.35371
670356	1200009I06Rik	0.0638104	0.141966	0.501598
5420309	1200009O22Rik	0.0828437	0.0758922	0.380394
6580086	1200011A11Rik	-0.0177428	0.289179	0.66989
5550719	1200011I18Rik	0.0285894	0.20478	0.583708
6650575	1200011M11Rik	-0.0321057	0.265367	0.647313
580747	1200011M11Rik	-0.0270343	0.0201121	0.201461
5570465	1200011M11Rik	0.00205016	0.94968	0.985549
4230470	1200011O22Rik	-0.00190639	0.953831	0.986788
6580168	1200012P04Rik	-0.0289523	0.126311	0.478188
4260400	1200013B08Rik	0.242959	0.00557004	0.105486
1170747	1200013F24Rik	0.0227484	0.267249	0.649596
1230523	1200014J11Rik	-0.0300514	0.224348	0.605525
4180209	1200014M14Rik	0.0212388	0.382422	0.742049
6330162	1200014P05Rik	-0.0206688	0.231848	0.612928
5310722	1200015F23Rik	0.0275883	0.607122	0.865295
540309	1200015F23Rik	0.0594864	0.293145	0.673256
6650373	1200015F23Rik	0.0103196	0.787049	0.934142
2340592	1200015N20Rik	0.0650035	0.0330507	0.258233
20497	1200015P04Rik	-0.0275922	0.496431	0.809646
2760240	1200016B10Rik	-0.0243825	0.286275	0.667081
10427	1200016B10Rik	0.00109625	0.937078	0.982267
7150719	1200016B10Rik	-0.0674387	0.104505	0.439624
4070484	1200016C12Rik	-0.00654906	0.676358	0.894638
20719	1200016D23Rik	-0.0527417	0.0808079	0.392224
3310215	1200016E24Rik	0.317642	0.00342909	0.0826929
2340132	1200016G03Rik	-0.00875986	0.564914	0.845224
4830224	1200016L19Rik	-0.040001	0.157359	0.52365
5910184	1200017F15Rik	0.00202355	0.907939	0.975592
1050114	1300001I01Rik	-0.00102681	0.983269	0.995491
6860494	1300002E11Rik	0.0440613	0.0918583	0.415238
3140221	1300002K09Rik	-0.0412452	0.233905	0.615353
2810372	1300003B13Rik	0.0196563	0.198645	0.576556
1300356	1300003O07Rik	0.0315868	0.10061	0.432672
5890358	1300006C19Rik	0.0161114	0.58973	0.857075
110743	1300007F04Rik	0.0138487	0.771378	0.929428
7610161	1300007L22Rik	-0.0778688	0.0897667	0.410092
7320445	1300010F03Rik	-0.0524944	0.0029153	0.0773163
5810392	1300010F03Rik	-0.0180518	0.204704	0.583642
6400543	1300010F03Rik	-0.00564709	0.86511	0.961567
4670397	1300010F03Rik	-0.00316495	0.933863	0.981375
3060286	1300010F03Rik	0.0462348	0.050298	0.31494
5290739	1300010F03Rik	0.09444	0.116253	0.459944
3120152	1300010M03Rik	0.0218825	0.306096	0.685548
6180220	1300011L04Rik	-0.037592	0.397273	0.750821
7040707	1300012G16Rik	-0.0311857	0.149602	0.513196
5260246	1300013B24Rik	-0.0283963	0.0963303	0.424294
7000059	1300013D05Rik	-0.0327866	0.245822	0.628164
4480138	1300013F15Rik	0.0667711	0.393175	0.748764
6520022	1300013J15Rik	0.0503531	0.157229	0.52349
2030278	1300013J15Rik	0.052155	0.338474	0.71074
4880132	1300014I06Rik	-0.0553492	0.47937	0.799843
270053	1300015D01Rik	-0.0258886	0.211041	0.590362
2190500	1300017J02Rik	-0.164554	0.000476076	0.0325907
6590348	1300018I05Rik	-0.0788211	0.00719329	0.119442
6020692	1300018I17Rik	0.0242859	0.200139	0.578342
2900110	1300018J18Rik	-0.0594694	0.421203	0.764542
540246	1500001A10Rik	0.0298374	0.240554	0.622111
7570470	1500001A10Rik	-0.0460838	0.00311816	0.079233
3710201	1500001A10Rik	-0.010333	0.6365	0.877363
2140368	1500001E21Rik	0.00754565	0.703122	0.905307
4900520	1500001L15Rik	-0.0894265	0.000627137	0.0373844
3390152	1500001M20Rik	-8.05259e-05	0.997992	0.999387
450681	1500001M20Rik	-0.0117643	0.672892	0.893187
3870041	1500001M20Rik	-0.00314426	0.945723	0.984416
2690131	1500002C15Rik	-0.0292672	0.128842	0.481363
70056	1500002K03Rik	-0.0157357	0.263333	0.645315
7210731	1500002O10Rik	-0.00652218	0.674158	0.893648
6180543	1500002O20Rik	-0.0530944	0.046754	0.30479
6560593	1500003O03Rik	0.00522339	0.852486	0.957523
2490161	1500003O22Rik	0.0173917	0.748458	0.921351
5560315	1500004F05Rik	-0.00709492	0.592352	0.858272
4070008	1500005C15Rik	-0.0247706	0.236849	0.618426
6060008	1500005I02Rik	-0.0134276	0.700219	0.904341
4780768	1500005I02Rik	0.0152508	0.411625	0.758692
3850278	1500005K14Rik	0.043936	0.040857	0.284798
6510736	1500005K14Rik	-0.0133825	0.57785	0.852301
6280220	1500005N04Rik	-0.072745	0.119965	0.465804
360129	1500009K05Rik	0.00596422	0.825575	0.948535
7210315	1500009L16Rik	0.00474828	0.773936	0.930179
3830242	1500010C09Rik	-0.00511545	0.825483	0.948535
20523	1500010G04Rik	0.00284874	0.941053	0.983245
3940050	1500010G04Rik	-0.0453475	0.496027	0.809449
3060692	1500010J02Rik	0.0251499	0.285133	0.666042
6590441	1500010J02Rik	0.0208645	0.635241	0.877169
4180487	1500011B03Rik	0.0393323	0.0367	0.271999
7050609	1500011H22Rik	-0.0133177	0.60091	0.862747
3440138	1500011H22Rik	-0.0479391	0.123912	0.474049
2260259	1500011J06Rik	0.0149759	0.249535	0.632265
70114	1500011K16Rik	-0.0295292	0.139856	0.498646
2760615	1500012F01Rik	-0.0825561	0.266263	0.648347
540138	1500012F01Rik	-0.111299	0.0165695	0.181623
7400360	1500012K07Rik	0.0289646	0.156417	0.522248
3520195	1500012M23Rik	0.0115994	0.703537	0.905495
5090349	1500015A07Rik	-0.0532525	0.204353	0.583569
6900743	1500015G18Rik	-0.00920916	0.625723	0.873139
3830630	1500015L24Rik	0.00604191	0.853802	0.957976
4610504	1500015O10Rik	0.0293674	0.0625943	0.349207
5860541	1500016O10Rik	0.0216636	0.200149	0.578342
3310463	1500017E21Rik	-0.276288	0.00275018	0.0748382
3120338	1500017I17Rik	-0.00180244	0.934026	0.981408
1430537	1500019C06Rik	-0.0315415	0.28051	0.661585
5130563	1500019G21Rik	0.0287342	0.397812	0.750986
360605	1500026H17Rik	-0.010163	0.652263	0.884338
7050500	1500031H01Rik	-0.00561523	0.574723	0.85063
6020041	1500031H01Rik	0.00220752	0.934612	0.981428
5890470	1500031K13Rik	-0.0134004	0.68333	0.897819
2940414	1500031L02Rik	-0.041462	0.0778791	0.385235
6180092	1500032D16Rik	-0.0779607	0.0159782	0.177792
450161	1500032D16Rik	-0.0359693	0.119619	0.465219
7200195	1500032D16Rik	-0.0183806	0.588651	0.856717
830201	1500032L24Rik	0.0332875	0.518755	0.821603
5360170	1500032P08Rik	0.0103066	0.662672	0.888477
1430048	1500034J01Rik	-0.00128573	0.958648	0.988122
6660180	1500034J01Rik	-0.0524485	0.112369	0.45352
3610563	1500034J20Rik	-0.00746411	0.805066	0.94102
3840441	1500034J20Rik	-0.0309885	0.299106	0.679101
6270398	1500035H01Rik	0.00215304	0.914248	0.976855
1850189	1500035N22Rik	0.0130596	0.219061	0.600114
5890209	1500041B16Rik	-0.00389966	0.73771	0.91722
6220615	1500041J02Rik	0.000557721	0.982946	0.995491
2650402	1500041J02Rik	-0.298732	9.01203e-05	0.0186591
3890010	1500041N16Rik	-0.0315606	0.287906	0.668547
3840239	1500041N16Rik	0.0243897	0.228695	0.609832
3360709	1520401A03Rik	0.0205364	0.588341	0.856613
380561	1520401A03Rik	0.00547406	0.810089	0.942725
7560273	1520401A03Rik	0.00697407	0.747589	0.921133
3390653	1520402A15Rik	0.0194402	0.0946164	0.420366
650520	1520402A15Rik	-0.0030179	0.877749	0.965603
290538	1520402A20Rik	0.0111941	0.639319	0.878344
4050142	1600002D24Rik	0.00783816	0.543842	0.834684
3450187	1600002H07Rik	-0.166588	0.0203119	0.202539
460632	1600002K03Rik	-0.1311	0.00894991	0.133814
3800095	1600002K03Rik	-0.0566998	0.023258	0.216118
620400	1600010O03Rik	-0.0632046	0.140735	0.499618
6840730	1600012F09Rik	-0.00968599	0.57729	0.851884
4830291	1600012H06Rik	0.0972715	0.02932	0.242828
6940168	1600012H06Rik	-0.00824261	0.640272	0.878668
5050433	1600012H06Rik	0.00261894	0.834547	0.951516
2760673	1600012H06Rik	0.0807168	0.0392726	0.279453
2750471	1600012H06Rik	0.0471926	0.0592639	0.340289
7400048	1600012K10Rik	-0.000851244	0.952166	0.986392
6550327	1600012P17Rik	-0.0157493	0.178736	0.551769
5050762	1600013E24Rik	0.0239593	0.366311	0.730574
5090669	1600014C10Rik	-0.110059	0.0373974	0.2741
7380608	1600014C10Rik	-0.166994	0.00446311	0.0941285
2750474	1600014C23Rik	0.0123475	0.569681	0.848218
7100377	1600014E20Rik	-0.00394723	0.908101	0.975672
1470192	1600014K23Rik	0.0194679	0.432827	0.771509
650022	1600015I10Rik	0.00951675	0.394382	0.749388
7160192	1600016N20Rik	-0.0345731	0.0133054	0.162482
290452	1600017E01Rik	0.00165302	0.921221	0.978731
1260343	1600019C01Rik	-0.0139995	0.365781	0.730276
3800092	1600020E01Rik	0.0135189	0.562063	0.843524
6280386	1600021P15Rik	-0.051219	0.0327493	0.256916
4670204	1600021P15Rik	0.00418639	0.837085	0.952538
2940403	1600023H17Rik	-0.12767	0.000171648	0.0221031
6180138	1600023N17Rik	-0.01172	0.551193	0.838211
1580451	1600025M17Rik	0.0151072	0.515655	0.820298
6020687	1600027N09Rik	-0.0387142	0.158132	0.524799
3400653	1600027N09Rik	0.0156875	0.403818	0.75455
1300092	1600029D21Rik	0.0402944	0.346405	0.715909
4150301	1600029I14Rik	0.00239533	0.887872	0.96943
2680475	1600029O10Rik	-0.00587153	0.837175	0.952561
520273	1600032L17Rik	-0.0117196	0.615119	0.868431
1580441	1600032L17Rik	-0.0198259	0.740039	0.918174
160477	1620402D19Rik	-0.0299663	0.345802	0.715867
4480669	1700001C02Rik	-0.00863454	0.407515	0.756421
380195	1700001C07Rik	-0.0133888	0.505153	0.814185
2030600	1700001C14Rik	0.0137117	0.25179	0.634215
1710438	1700001C19Rik	-0.136928	0.00803439	0.126496
4200286	1700001C19Rik	-0.105735	0.0193272	0.197954
2360148	1700001E04Rik	-0.0100874	0.751598	0.922423
1230377	1700001E18Rik	-0.0129033	0.452588	0.784265
1400521	1700001G17Rik	0.00598848	0.670975	0.892341
7150630	1700001J03Rik	0.0100944	0.374759	0.73704
4760576	1700001J11Rik	-0.0140852	0.585781	0.855544
2810433	1700001J11Rik	-0.0316196	0.0282634	0.238526
2970735	1700001K23Rik	-0.00769886	0.522804	0.824139
6060402	1700001L05Rik	0.00591731	0.851108	0.957195
2490468	1700001L19Rik	-0.007186	0.784871	0.933302
4040379	1700001O11Rik	0.0120857	0.292718	0.672752
4610500	1700001O22Rik	-0.031212	0.0505829	0.315793
7200619	1700001O22Rik	0.00503218	0.885352	0.968011
7160037	1700001P01Rik	-0.00266495	0.858855	0.959492
7400674	1700003B17Rik	-0.0158975	0.581759	0.853896
2510424	1700003E16Rik	-0.0372349	0.10273	0.436622
1820358	1700003F12Rik	-0.0114625	0.791191	0.935839
5860025	1700003F12Rik	-0.0239632	0.290853	0.671809
2000711	1700003H04Rik	-0.00981849	0.764978	0.927614
840129	1700003M02Rik	0.021607	0.272429	0.653925
3370280	1700003M02Rik	-0.0176854	0.668475	0.891023
3780669	1700003N22Rik	-0.0144367	0.354555	0.721759
6770687	1700006A11Rik	-0.00778002	0.654886	0.88493
6620300	1700006E09Rik	0.024549	0.170745	0.54184
1050520	1700006H02Rik	-0.0207435	0.177752	0.550524
4890072	1700006H03Rik	0.0299266	0.336106	0.708661
4390554	1700006H03Rik	0.000719935	0.96305	0.989762
2510408	1700006J14Rik	0.00618264	0.888016	0.969459
7610022	1700007B13Rik	-0.256786	0.000317334	0.0275272
1580646	1700007B14Rik	0.0118272	0.53451	0.830012
6290370	1700007E06Rik	0.0131139	0.0674664	0.360812
3310274	1700007G11Rik	-0.00632742	0.814689	0.944322
7040487	1700007K09Rik	-0.00567555	0.815122	0.944509
150400	1700007K09Rik	0.0121409	0.545678	0.835944
110019	1700007K13Rik	-0.0153501	0.416907	0.762274
6060301	1700007N01Rik	-0.00934675	0.696046	0.902645
5390348	1700007N14Rik	-0.000493407	0.983835	0.995692
540736	1700007P14Rik	-0.0324779	0.0283404	0.238787
990427	1700008E09Rik	-0.00801548	0.491162	0.806243
2480133	1700008E11Rik	-0.0107993	0.660684	0.887622
1010133	1700008F19Rik	0.0140665	0.41636	0.762053
5870138	1700008F21Rik	-0.0295018	0.0520582	0.320322
5550670	1700008G05Rik	0.0011538	0.918136	0.977814
1240193	1700008G05Rik	0.000898987	0.948355	0.985099
5290059	1700008H02Rik	-0.0189342	0.583914	0.854641
6420768	1700008H02Rik	-0.00430429	0.682795	0.897653
3840520	1700008H02Rik	-0.0153325	0.530992	0.827958
5490092	1700008I05Rik	0.0108778	0.546981	0.836445
3140554	1700008J08Rik	0.0314527	0.174353	0.546623
1090609	1700008O03Rik	0.0037719	0.835501	0.95202
5290433	1700008P02Rik	-0.0192517	0.39484	0.749665
7160707	1700008P20Rik	-0.00668404	0.760895	0.926185
380445	1700009C05Rik	-0.0220585	0.0759911	0.380467
6270471	1700009J07Rik	-0.019219	0.103991	0.438652
3460082	1700009N14Rik	0.00504541	0.770334	0.929375
10678	1700009P03Rik	-0.0298302	0.464087	0.790814
6060626	1700009P03Rik	-0.00754702	0.579151	0.852951
6020184	1700009P03Rik	-0.0787704	0.0637851	0.351745
1990600	1700009P10Rik	0.0326672	0.132018	0.486482
7570192	1700009P13Rik	0.00541854	0.860407	0.960254
610709	1700009P17Rik	0.0126157	0.225815	0.607157
7100309	1700010A01Rik	0.00262821	0.92576	0.979108
1470220	1700010B08Rik	0.0259194	0.0233351	0.216524
3420224	1700010C24Rik	0.0164923	0.457104	0.787248
20368	1700010D01Rik	0.0101854	0.675538	0.894211
2570133	1700010H15Rik	-0.0373378	0.0151614	0.172576
620014	1700010H15Rik	-0.0197069	0.2392	0.620807
1450632	1700010H22Rik	0.000881672	0.940517	0.983114
610220	1700010I14Rik	-0.0180368	0.400493	0.752746
240600	1700010L04Rik	0.00330561	0.870278	0.96338
3710220	1700010M06Rik	0.00304049	0.906401	0.975208
2630646	1700010M22Rik	0.0387715	0.0727255	0.373069
2100195	1700010M22Rik	0.00204232	0.914515	0.976868
1740685	1700011A15Rik	-0.0168915	0.0165427	0.181525
3780593	1700011E24Rik	0.0127055	0.376419	0.738278
6480754	1700011F03Rik	0.00492209	0.680071	0.896562
3390017	1700011F14Rik	-0.00244167	0.910391	0.976103
7100053	1700011H14Rik	0.0199336	0.363947	0.72935
5820731	1700011H22Rik	0.00431678	0.769236	0.929045
6370717	1700011I03Rik	0.0110768	0.306208	0.68566
4920504	1700011J10Rik	-0.0159049	0.637765	0.877978
1190463	1700011K15Rik	0.0157378	0.630051	0.875132
4220368	1700011L22Rik	-0.0119907	0.417932	0.762771
7510735	1700011M02Rik	0.0109189	0.595704	0.860241
2350600	1700011M02Rik	-0.00310108	0.858287	0.959393
5900343	1700012A03Rik	0.0195657	0.118375	0.462838
380546	1700012A16Rik	-0.0109217	0.407959	0.756462
3140474	1700012B07Rik	-0.00812775	0.648793	0.882859
2970431	1700012B09Rik	-0.0187749	0.227121	0.60846
60292	1700012B15Rik	-0.0215569	0.253314	0.635651
1570041	1700012B15Rik	-0.0265287	0.131255	0.485293
7050152	1700012C15Rik	0.0143827	0.52439	0.824852
2120255	1700012F10Rik	0.0127261	0.487352	0.804488
6110762	1700012F11Rik	0.00601238	0.746729	0.920773
5910400	1700012H05Rik	-0.151907	0.00552778	0.105056
4570202	1700012H05Rik	-0.00050354	0.941082	0.983245
160327	1700012H17Rik	-0.0175979	0.465115	0.791376
730600	1700012K20Rik	-0.00884587	0.62554	0.873076
1440187	1700012L04Rik	0.0146927	0.58896	0.85678
6330113	1700012M13Rik	0.000759035	0.96431	0.989986
360274	1700012M14Rik	-0.0100366	0.09843	0.427738
3310202	1700012O15Rik	-0.0699282	0.101972	0.435315
240377	1700012P22Rik	-0.00292149	0.873091	0.963995
2100082	1700013A01Rik	-0.0169564	0.531016	0.827958
7560577	1700013B16Rik	0.0199715	0.486448	0.803972
1470037	1700013D24Rik	-0.00166646	0.92033	0.978434
1410100	1700013E18Rik	-0.0111547	0.519318	0.821867
2000059	1700013E18Rik	0.00262639	0.920322	0.978434
610494	1700013F07Rik	0.0447577	0.0610613	0.344669
4070497	1700013G10Rik	-0.0348395	0.230851	0.611689
520253	1700013G10Rik	-0.0134809	0.271101	0.653
2100187	1700013G24Rik	0.00469095	0.691292	0.900631
7320639	1700013H16Rik	0.0270689	0.172645	0.544722
1300167	1700013N18Rik	0.0153711	0.614749	0.868352
670424	1700013N18Rik	0.0342121	0.148291	0.511719
2690681	1700014B07Rik	-0.00289047	0.872059	0.963796
3990274	1700014B12Rik	-0.0199746	0.217406	0.597825
1070059	1700014D04Rik	0.0255745	0.116065	0.459607
60722	1700014N06Rik	-0.0173119	0.344555	0.715187
6110561	1700015E05Rik	-0.0318338	0.0181779	0.191958
3940408	1700015E13Rik	-0.0850857	0.0563082	0.331172
2650243	1700015F03Rik	-0.0234508	0.0797615	0.38961
6660112	1700015L13Rik	-0.00911027	0.658177	0.886364
2900253	1700016A15Rik	-0.0279877	0.451535	0.783882
780484	1700016B15Rik	-0.00931031	0.623458	0.872484
7610138	1700016C15Rik	0.0273975	0.234714	0.61632
4670142	1700016D02Rik	0.0239926	0.157791	0.524129
1990167	1700016D06Rik	0.0128974	0.446963	0.780251
7100441	1700016D06Rik	-0.0097754	0.66782	0.890525
7550593	1700016D18Rik	-0.0251033	0.292204	0.672608
3840358	1700016D18Rik	-0.0101364	0.528249	0.826653
5220307	1700016G05Rik	-0.0057832	0.777059	0.930992
5270564	1700016H13Rik	-0.00845349	0.313199	0.691052
2710010	1700016J18Rik	-0.0317146	0.0931207	0.417935
3140577	1700016K13Rik	-0.00800234	0.633777	0.876894
1190358	1700016K19Rik	0.0135226	0.487453	0.804494
3850068	1700016K19Rik	0.0224993	0.236745	0.618333
5960021	1700016L04Rik	-0.0361167	0.0124165	0.15686
580471	1700016L04Rik	0.0102858	0.606784	0.865133
1240204	1700016L21Rik	0.0349807	0.0499833	0.313923
2600348	1700016M24Rik	-0.0254285	0.330968	0.704719
4480242	1700017B05Rik	0.0158602	0.0944761	0.420068
5390209	1700017D01Rik	-0.0177926	0.195396	0.572482
2760253	1700017G19Rik	-0.0118312	0.591154	0.857571
4200097	1700017N19Rik	-0.0155364	0.535394	0.830402
7150379	1700017N19Rik	0.00834027	0.660871	0.887699
1940010	1700018B24Rik	0.0534039	0.0238041	0.21913
5490215	1700018C11Rik	-0.0131765	0.490062	0.80558
6290243	1700018F24Rik	0.0160829	0.463231	0.790486
6520239	1700018G05Rik	0.0172002	0.600843	0.862747
5550386	1700018L24Rik	-0.0244999	0.298602	0.678628
6550148	1700019A02Rik	0.0060342	0.736945	0.916939
1940209	1700019B03Rik	-0.0288782	0.0979192	0.4271
7650164	1700019B21Rik	0.0260852	0.149801	0.513445
1300768	1700019D03Rik	0.0144828	0.32999	0.70397
990164	1700019E19Rik	0.0392894	0.224224	0.605525
5960398	1700019G17Rik	-0.117166	0.00664107	0.114978
6220630	1700019G17Rik	-0.0161809	0.674021	0.893648
2360201	1700019G17Rik	-0.0414492	0.27457	0.655667
4290341	1700019G17Rik	0.00355101	0.816581	0.945198
540609	1700019H03Rik	-0.0431843	0.244039	0.625514
6380097	1700019H03Rik	-0.0665191	0.0967151	0.424809
3460156	1700019J19Rik	0.00762612	0.70756	0.9068
7000008	1700019L03Rik	-0.010582	0.670045	0.891889
1780703	1700019L03Rik	-0.0379323	0.164082	0.533293
2320114	1700019M22Rik	-0.00771248	0.55881	0.841834
4480446	1700019N12Rik	-0.0213435	0.18324	0.557886
4180040	1700019N12Rik	0.0328372	0.0577352	0.335296
2570477	1700019N19Rik	-0.048071	0.254116	0.636288
5270368	1700019O17Rik	-0.00301853	0.913219	0.976593
6960327	1700020A23Rik	0.0113866	0.586423	0.855848
840445	1700020C07Rik	0.00772658	0.743111	0.919141
110601	1700020C11Rik	-0.0596374	0.0755553	0.379313
3710132	1700020D05Rik	-0.00634763	0.621988	0.871406
580296	1700020G18Rik	0.0130544	0.377596	0.739146
1450253	1700020I14Rik	0.00553209	0.699143	0.903943
840368	1700020I14Rik	-0.0432685	0.201213	0.579846
6580661	1700020I22Rik	-0.0148253	0.483579	0.802518
940059	1700020L13Rik	-0.00725603	0.747313	0.92112
1430491	1700020L24Rik	0.0213538	0.291644	0.672127
4200609	1700020M10Rik	0.0198521	0.346215	0.715867
5270059	1700020N01Rik	0.00386789	0.763733	0.927161
2600709	1700020N15Rik	-0.0236031	0.296055	0.676057
2760477	1700020N17Rik	-0.00813261	0.795186	0.936956
2710164	1700020N18Rik	-0.0140795	0.211914	0.591413
5910056	1700020O03Rik	0.00917202	0.677776	0.895337
7330168	1700020O03Rik	0.00334343	0.844064	0.954691
6020427	1700021A07Rik	-0.00290424	0.881619	0.966741
2760370	1700021C14Rik	-0.0760304	0.10801	0.446323
4640156	1700021E15Rik	-0.0238324	0.164133	0.533293
1850762	1700021F05Rik	-0.0379025	0.152703	0.517943
6580575	1700021F07Rik	0.0151112	0.384824	0.743292
10136	1700021I09Rik	0.0393842	0.057616	0.334991
270064	1700021J08Rik	-0.0191783	0.382322	0.741988
510450	1700021K02Rik	-0.0197584	0.237353	0.619099
3130360	1700021K02Rik	0.0145791	0.3689	0.732686
2350128	1700021K02Rik	0.0033249	0.891492	0.970469
7160386	1700021K10Rik	-0.005505	0.738438	0.91747
5220131	1700021K14Rik	0.00140712	0.895734	0.972119
730114	1700021K19Rik	-0.0374138	0.472328	0.795193
1690221	1700021O21Rik	-0.00515628	0.778783	0.931877
5960519	1700021P04Rik	0.0135085	0.531902	0.828568
1740079	1700021P10Rik	0.00784478	0.704773	0.905688
2470148	1700021P22Rik	-0.00861973	0.676162	0.894536
2030075	1700021P22Rik	-0.022048	0.204785	0.583708
1030138	1700021P22Rik	0.00217041	0.82167	0.947246
2480008	1700022A21Rik	-0.0204311	0.136922	0.494178
6280270	1700022C21Rik	0.036785	0.434267	0.772048
840010	1700022F17Rik	0.0155846	0.208555	0.587571
430246	1700022I11Rik	-0.0184003	0.160153	0.526675
5220167	1700022J01Rik	0.00969565	0.481296	0.801182
6760431	1700022K14Rik	0.00434944	0.792782	0.936352
5220039	1700022L20Rik	-0.0692143	0.0723971	0.372194
7320215	1700022N22Rik	-0.0566632	0.0217886	0.209516
7330468	1700022P15Rik	-0.045989	0.000468057	0.0324069
6330670	1700022P22Rik	0.000249177	0.988346	0.997088
1980435	1700023A16Rik	0.00967962	0.699492	0.904161
5050593	1700023B02Rik	-0.0292734	0.449991	0.78282
2680458	1700023B02Rik	-0.105473	0.000444983	0.0317311
3890437	1700023B02Rik	-0.0339628	0.383227	0.742362
6510072	1700023B23Rik	-0.0302225	0.431452	0.770704
6270240	1700023C21Rik	-0.0169933	0.18934	0.565275
6520286	1700023D19Rik	0.00659674	0.711023	0.907957
2480201	1700023E05Rik	-0.00441003	0.53803	0.831574
7560020	1700023E05Rik	-0.0148023	0.405979	0.755761
7650593	1700023F06Rik	-0.00260228	0.887335	0.969066
2600482	1700023G08Rik	-0.0109193	0.59855	0.861641
4220376	1700023I07Rik	0.0238206	0.303459	0.683163
840082	1700023L04Rik	-0.0213178	0.252642	0.634939
5490670	1700023M03Rik	0.112127	0.0388751	0.278434
5360491	1700024B05Rik	-0.00563994	0.651688	0.884113
6330221	1700024C24Rik	0.0162211	0.46885	0.793248
6620543	1700024D23Rik	0.0014677	0.904143	0.974726
3780091	1700024G10Rik	-0.00260264	0.890541	0.970087
4590088	1700024G13Rik	-0.051357	0.0419219	0.288462
160376	1700024G13Rik	-0.0371128	0.149617	0.513196
6860204	1700024J04Rik	-0.0146422	0.574661	0.850611
5910703	1700024P04Rik	-0.0426143	0.0358885	0.269452
1580192	1700024P12Rik	0.0289706	0.303718	0.683369
5050221	1700024P16Rik	-0.0222834	0.225157	0.606425
4920270	1700025B11Rik	0.0144817	0.463687	0.790622
4200095	1700025D03Rik	-0.0199817	0.0685757	0.363679
4780719	1700025D03Rik	-0.00546718	0.604988	0.864176
6900703	1700025E21Rik	-0.0377979	0.136819	0.493971
4250301	1700025F22Rik	0.00405464	0.832739	0.951123
5420066	1700025F24Rik	-0.00640386	0.656861	0.885904
2850112	1700025G04Rik	0.142174	0.0396169	0.280647
4640709	1700025H01Rik	-0.0354446	0.0098984	0.141094
5340161	1700025K23Rik	-0.0205986	0.433612	0.771817
6100114	1700025K24Rik	0.0156634	0.0528179	0.322803
1070020	1700025O08Rik	0.0151466	0.330605	0.704537
2350242	1700026D08Rik	-0.00329393	0.748419	0.921351
3440148	1700026D08Rik	-0.0280382	0.173045	0.54486
4200180	1700026J04Rik	-0.00569975	0.770377	0.929375
4050736	1700026J12Rik	-0.00219101	0.768281	0.92876
7560524	1700026J12Rik	-0.00145933	0.917714	0.977814
7570246	1700026J12Rik	-0.00542119	0.637966	0.878
3460711	1700026L06Rik	0.0351371	0.150603	0.514904
2630475	1700026N04Rik	-0.0323973	0.00624814	0.111265
540289	1700026N20Rik	0.0156016	0.322134	0.697942
2070221	1700027A07Rik	0.0295414	0.223499	0.60488
270070	1700027A23Rik	-0.0162439	0.536164	0.830805
6580431	1700027D21Rik	-0.0489582	0.110552	0.450496
5050307	1700027F06Rik	-0.00797254	0.286216	0.667081
2120594	1700027I24Rik	0.0141095	0.139847	0.498646
4810491	1700027J07Rik	-0.029463	0.182527	0.557015
5720132	1700027L20Rik	-0.0386726	0.102827	0.436883
780121	1700027M01Rik	-0.0638586	0.233654	0.614942
1010356	1700027M01Rik	-0.0463241	0.397773	0.750986
1170431	1700027N10Rik	0.0336208	0.181911	0.556335
6590242	1700027N10Rik	0.0297181	0.0850861	0.400658
7550692	1700028D13Rik	-0.0657755	0.00436113	0.0931171
4290056	1700028G04Rik	-0.0544739	0.0297992	0.244844
4570475	1700028I04Rik	-0.0525387	0.167043	0.536636
5490201	1700028I16Rik	0.0127881	0.389847	0.746455
3610324	1700028J19Rik	0.0272947	0.0499246	0.313846
50601	1700028K03Rik	0.0214253	0.306974	0.685925
1780537	1700028K03Rik	-0.00747016	0.722423	0.911808
3830278	1700028M03Rik	0.00390652	0.855589	0.958603
780538	1700028N14Rik	0.009509	0.729059	0.913943
2750008	1700028P14Rik	0.0310483	0.0480394	0.307894
6420110	1700029F09Rik	0.0242746	0.393155	0.748757
5820132	1700029F12Rik	0.00684628	0.542697	0.833799
1770504	1700029F12Rik	-0.012761	0.316411	0.693681
2000154	1700029F12Rik	-0.0167321	0.61885	0.869964
1110021	1700029G01Rik	0.0389491	0.1989	0.576813
3400553	1700029H14Rik	0.0147662	0.52513	0.825198
6220577	1700029H14Rik	-0.00531492	0.81305	0.943824
2350612	1700029I01Rik	0.0447938	0.18186	0.556291
2810538	1700029I08Rik	0.024829	0.355221	0.722006
2340347	1700029I15Rik	-0.0461191	0.14791	0.511053
3800050	1700029J07Rik	-0.0758734	0.0204111	0.202645
290246	1700029K01Rik	-0.0252157	0.293717	0.673714
5910070	1700029M20Rik	-0.00958717	0.601695	0.863155
4290167	1700029M20Rik	-0.0310196	0.154013	0.519419
1340154	1700029P11Rik	-0.0326737	0.588534	0.856717
2850543	1700029P11Rik	-0.0297814	0.256672	0.638825
4780102	1700029P11Rik	-0.0418615	0.151807	0.516801
2100064	1700030C10Rik	-0.104114	0.0199079	0.200262
6450427	1700030E15Rik	-0.0302009	0.10506	0.44098
5890369	1700030F18Rik	0.00588003	0.671453	0.892607
6650717	1700030G05Rik	-0.0178935	0.300807	0.680667
1090553	1700030G11Rik	0.0273388	0.42107	0.764462
4010543	1700030G11Rik	0.0169595	0.393974	0.749155
7000575	1700030J15Rik	-0.000550121	0.978368	0.994088
4150598	1700030J22Rik	-0.0307778	0.0738314	0.375636
6980593	1700030K09Rik	-0.0326343	0.0505293	0.315632
6180246	1700030N03Rik	0.0306473	0.135143	0.491758
2650224	1700031F05Rik	0.00376922	0.870162	0.963299
520601	1700031F05Rik	0.0281391	0.39224	0.747936
1990240	1700031F13Rik	-0.00217766	0.871974	0.963774
3840341	1700034E13Rik	0.0164574	0.353079	0.720923
3170470	1700034F02Rik	0.00873387	0.430776	0.77012
5870239	1700034H14Rik	-0.016228	0.461304	0.789161
4670598	1700034H14Rik	-0.040278	0.194567	0.57177
6270603	1700034H14Rik	0.00532585	0.859194	0.959697
2970035	1700034H14Rik	0.0389365	0.397535	0.750914
7100523	1700034H15Rik	-0.032902	0.000440482	0.0314658
3890400	1700034I23Rik	0.0157527	0.318802	0.695796
380176	1700034I23Rik	0.0127114	0.447264	0.780536
4040121	1700034J05Rik	0.0143445	0.430787	0.77012
2320326	1700034M03Rik	-0.0175767	0.260434	0.642291
5390450	1700034O15Rik	0.0311649	0.0896228	0.410032
6060411	1700034P14Rik	-0.007074	0.713289	0.908638
5690154	1700036A12Rik	0.00605765	0.641319	0.879104
6330021	1700036D21Rik	-0.0376132	0.0210103	0.205835
3940689	1700036D21Rik	-0.0283701	0.0937323	0.419146
1500670	1700037C18Rik	-0.0147875	0.551893	0.838421
6510021	1700037C18Rik	-0.0268253	0.0953465	0.422155
1260441	1700037C18Rik	-0.00425351	0.88017	0.966433
5690228	1700037H04Rik	0.0730526	0.00924987	0.136066
6330255	1700037N05Rik	0.0142183	0.274396	0.655496
6580014	1700038P13Rik	0.0016714	0.930152	0.98035
3840021	1700039E15Rik	-0.0379351	0.106688	0.444331
5360020	1700039E15Rik	-0.0272684	0.118909	0.46399
2450669	1700040A22Rik	0.013663	0.302434	0.682337
3940475	1700040D17Rik	0.00431818	0.811989	0.943498
3310707	1700040F17Rik	-0.011872	0.570381	0.848602
6450008	1700040I03Rik	-0.0386606	0.184302	0.55918
6660343	1700040I03Rik	-0.0148967	0.599532	0.862143
3520681	1700040L02Rik	-0.0108917	0.109043	0.44796
2490400	1700040N02Rik	0.00349769	0.726331	0.912974
4040689	1700041B20Rik	0.0512279	0.194821	0.5719
4590181	1700041B20Rik	0.0136566	0.285713	0.666634
4210577	1700041C02Rik	-0.0106136	0.526603	0.826026
7650010	1700041C02Rik	0.00218421	0.928405	0.979752
5550441	1700041E20Rik	-0.00991189	0.494005	0.807926
3780600	1700041G16Rik	-0.00226617	0.857574	0.959234
2570164	1700041G16Rik	-0.0336867	0.0945192	0.420177
6550279	1700041I07Rik	-0.0352878	0.169204	0.539808
4920221	1700042B14Rik	0.00956097	0.66403	0.889163
3520722	1700042B14Rik	0.00987354	0.461763	0.789528
1450162	1700042G07Rik	-0.0349188	0.00509301	0.100882
4570167	1700045I11Rik	-0.0180125	0.0371718	0.273183
5270017	1700045I19Rik	-0.0126556	0.603074	0.863321
5220086	1700047G07Rik	-0.017189	0.702124	0.904904
5270632	1700047H18Rik	0.00950766	0.302653	0.682551
6020445	1700047I17Rik1	0.209302	0.00391142	0.0880986
6590139	1700047I17Rik1	0.0487516	0.0797382	0.389609
6110632	1700047I17Rik2	0.0226064	0.303821	0.683369
6450035	1700047I17Rik2	0.0375992	0.0501984	0.314729
2230291	1700047I17Rik2	0.0506403	0.0449073	0.298803
2650551	1700048F04Rik	-0.0251901	0.2726	0.653965
150390	1700048O20Rik	0.048573	0.112835	0.454521
5130068	1700049G17Rik	-0.0652706	0.0213717	0.207426
7040674	1700049G17Rik	-0.0316191	0.352056	0.720114
3420408	1700049J03Rik	-0.0196367	0.153616	0.519134
3370593	1700049K14Rik	0.00132236	0.971306	0.992054
6980110	1700049L16Rik	-0.00867185	0.640757	0.878859
1340487	1700052I22Rik	-0.00333631	0.861122	0.960254
670646	1700052K11Rik	-0.00534648	0.797478	0.938279
5270762	1700052N19Rik	-0.0308405	0.277876	0.658753
6040735	1700052N19Rik	0.00240871	0.806008	0.941262
630026	1700052N19Rik	-0.0298282	0.372486	0.735333
4200494	1700052N19Rik	0.0558578	0.0731174	0.374147
2360592	1700052O22Rik	0.0315655	0.538711	0.831716
1500554	1700054A03Rik	-0.0163125	0.37135	0.734509
990440	1700054E11Rik	-0.0695328	0.000484823	0.0329135
2060202	1700054F22Rik	-0.0282428	0.341757	0.713061
7200048	1700054N08Rik	-0.0186515	0.411387	0.758425
540201	1700054O13Rik	-0.00798219	0.700656	0.904428
70524	1700054O19Rik	-0.021199	0.364447	0.729422
6590598	1700055D16Rik	0.00834221	0.333496	0.706763
4050730	1700055D18Rik	0.00706941	0.636229	0.877238
1850373	1700055M20Rik	0.0318203	0.0857507	0.40181
6280148	1700055N04Rik	-0.000700176	0.936604	0.982162
3780754	1700056E22Rik	-0.00417966	0.815866	0.944773
7330747	1700057G04Rik	-0.020677	0.356298	0.722861
2760278	1700057H15Rik	-0.00500733	0.817938	0.945648
7400209	1700057K13Rik	-0.00549451	0.768942	0.928948
6860370	1700058C01Rik	-0.00895959	0.613857	0.868012
430400	1700058C13Rik	-0.00261673	0.891575	0.970537
3890731	1700058G18Rik	0.0125809	0.571791	0.848935
4200537	1700060C20Rik	0.00623289	0.812694	0.943602
5560546	1700060J05Rik	0.00204206	0.81704	0.945353
5570288	1700061G19Rik	-0.0213585	0.393386	0.748978
6100546	1700061G19Rik	0.0288484	0.0723398	0.37206
3930025	1700061G19Rik	-0.00171572	0.908365	0.975725
2900484	1700061I17Rik	-0.0107124	0.675425	0.894211
6040136	1700061J05Rik	-0.0142217	0.393805	0.749132
1660193	1700063H04Rik	-0.0211651	0.424316	0.766064
3800161	1700063I17Rik	0.0153608	0.409436	0.757511
2190494	1700063K16Rik	0.0153923	0.190882	0.567371
4810050	1700064D17Rik	-0.0196123	0.363144	0.728601
6980626	1700064E03Rik	0.0146503	0.548987	0.837428
3840608	1700065A05Rik	-0.0255769	0.144104	0.504502
240047	1700065A05Rik	-0.0223624	0.126691	0.478757
3520674	1700065A05Rik	-0.0105453	0.685693	0.898795
60746	1700065D16Rik	-0.0248695	0.227484	0.608747
5720184	1700065I17Rik	0.0173253	0.527764	0.826466
870075	1700065J11Rik	-0.0203743	0.291531	0.67209
4150482	1700065O13Rik	-0.116028	0.0120832	0.154866
650400	1700065O13Rik	-0.0539213	0.0919228	0.415364
2030463	1700066B19Rik	0.0315338	0.117585	0.461902
630255	1700066J24Rik	0.000133365	0.99539	0.998548
4230338	1700066M21Rik	-0.00570104	0.576844	0.851619
5720086	1700067C01Rik	0.0137199	0.205653	0.584356
3460088	1700067C01Rik	0.0159284	0.620258	0.870557
4280465	1700067C04Rik	-0.0367643	0.0529449	0.323143
4890768	1700067K01Rik	0.0303186	0.240765	0.622407
3420068	1700067P10Rik	-0.0108825	0.650068	0.883398
160687	1700069B07Rik	0.00452778	0.813785	0.94393
620709	1700069L16Rik	-0.0218385	0.205032	0.583719
6270079	1700071A11Rik	-0.0191633	0.0816423	0.39354
4210241	1700071K01Rik	0.0392164	0.439797	0.775492
940754	1700072E05Rik	-0.000205249	0.992441	0.998026
2450608	1700072E05Rik	0.0059126	0.794367	0.936761
3140168	1700072E05Rik	0.0214676	0.0862492	0.4029
3990750	1700072H12Rik	-0.0306796	0.0388702	0.278434
150242	1700072I22Rik	-0.134344	0.0375056	0.274425
620292	1700072O05Rik	0.0081037	0.607336	0.865382
650102	1700073E17Rik	0.00352114	0.869612	0.963113
6370259	1700073E17Rik	-0.00318402	0.805489	0.941156
1400709	1700073K01Rik	-0.0822324	0.0711318	0.369185
130377	1700074A11Rik	0.0134505	0.412832	0.759554
4730482	1700074P13Rik	-0.0232345	0.331707	0.705246
2750544	1700080E11Rik	-0.0142047	0.72973	0.914024
520767	1700080G18Rik	0.00583857	0.717874	0.910704
4060670	1700080O16Rik	0.0253023	0.201372	0.580084
50082	1700080P15Rik	-0.0265442	0.0959642	0.423606
5550093	1700081D05Rik	-0.00519571	0.655064	0.88493
4280593	1700081D17Rik	0.0124719	0.412462	0.759338
3400332	1700081D17Rik	-0.0174938	0.346093	0.715867
430719	1700081D17Rik	0.0287634	0.107642	0.445615
3890309	1700081D17Rik	-0.0259963	0.172726	0.544779
4610653	1700081H05Rik	0.0822585	0.015467	0.17446
2970468	1700081L16Rik	-0.0208003	0.358587	0.724648
1820066	1700082G03Rik	-0.0309436	0.013881	0.166238
7330603	1700082M22Rik	-0.00377667	0.732029	0.91443
4850551	1700084C01Rik	0.0341234	0.305129	0.684482
6220113	1700084C01Rik	-0.0111232	0.510652	0.817177
1740288	1700084C01Rik	-0.00375623	0.841326	0.953882
6960487	1700084C06Rik	-0.0195982	0.224987	0.606337
3170553	1700084E18Rik	-0.0568886	0.00540861	0.10395
4890066	1700084J12Rik	-0.0117449	0.497118	0.810234
5130035	1700084M14Rik	-0.0214854	0.305924	0.685362
7330451	1700084P21Rik	-0.0709029	0.0642233	0.352935
7200504	1700085A12Rik	0.00578162	0.648868	0.882893
840520	1700085A12Rik	-0.0233421	0.175108	0.547387
4730288	1700085B03Rik	-0.105465	0.00621327	0.111231
6550746	1700085B13Rik	-0.00329679	0.913462	0.976616
50021	1700085C21Rik	-0.00510436	0.636942	0.87757
3940370	1700086D15Rik	0.0244081	0.202245	0.581373
3360176	1700086E08Rik	-0.0272599	0.0450876	0.299254
4560577	1700086G18Rik	-0.0632207	0.00966834	0.139203
5560279	1700086L19Rik	0.00789431	0.709871	0.907459
3610672	1700087I21Rik	-0.0610383	0.0462029	0.302898
4640259	1700088E04Rik	0.011627	0.560622	0.842635
2750634	1700090G07Rik	-0.0166186	0.335061	0.707922
4220176	1700091C19Rik	0.00324121	0.892485	0.970757
2600270	1700091H14Rik	-0.0339119	0.263295	0.645315
7100735	1700091H14Rik	-0.00950572	0.66764	0.89039
3180056	1700092C17Rik	-0.00358635	0.76851	0.928862
7330669	1700092K14Rik	0.00833064	0.628379	0.874445
7200059	1700092M07Rik	-0.018367	0.232274	0.613462
1170050	1700093E07Rik	0.00757441	0.671438	0.892607
2710220	1700093J21Rik	-0.000182211	0.992835	0.998098
1170435	1700093K21Rik	-0.0206425	0.470427	0.794176
3850128	1700094C09Rik	-0.0396025	0.0532487	0.323761
6590133	1700094D03Rik	-0.0311213	0.203323	0.58248
1410128	1700094G20Rik	0.00789151	0.500559	0.812045
460048	1700095D18Rik	-0.00548586	0.680328	0.896658
6040092	1700095D23Rik	-0.025706	0.179819	0.553595
1450035	1700095G12Rik	-0.0286268	0.093366	0.418519
3990132	1700095J03Rik	-0.0109007	0.62449	0.872851
3360600	1700095J19Rik	-0.0280904	0.193437	0.570507
1340278	1700095K08Rik	-0.0108424	0.792041	0.936207
3290255	1700096C12Rik	-0.0111585	0.536374	0.83094
1740647	1700096C12Rik	-0.0252106	0.171897	0.543703
5690397	1700096P03Rik	0.0212946	0.387144	0.744737
5570673	1700101C01Rik	0.00865287	0.609331	0.866501
380333	1700101E01Rik	-0.021259	0.264692	0.646815
1500079	1700101I19Rik	-0.00448981	0.773443	0.930167
5050255	1700102P08Rik	0.0204991	0.40052	0.752746
3440202	1700104A03Rik	-0.0128011	0.657948	0.886364
4040164	1700104B16Rik	-0.0179199	0.285567	0.666531
7650411	1700105P06Rik	-0.00384277	0.876127	0.965163
7510438	1700105P06Rik	0.00550377	0.657406	0.88619
5390739	1700106J16Rik	-0.0119986	0.555969	0.840341
2260048	1700106N22Rik	-0.0157301	0.386208	0.744229
780609	1700108F19Rik	-0.0244541	0.290025	0.670921
1400129	1700108K13Rik	0.00939304	0.606504	0.864931
4900370	1700108L22Rik	-0.00112438	0.976514	0.993417
4060053	1700108M19Rik	-0.000759333	0.963003	0.989762
2810224	1700109F18Rik	-0.00159395	0.915173	0.976935
3310291	1700109H08Rik	-0.0933306	0.0911128	0.413623
2760239	1700109H08Rik	0.0380992	0.150052	0.513946
2260452	1700110M21Rik	-0.00144163	0.930679	0.980419
4260468	1700110N18Rik	0.0049822	0.738354	0.91747
6760279	1700111D19Rik	-0.0211878	0.369856	0.733369
3290040	1700111E14Rik	0.00740126	0.743597	0.919386
450187	1700112C13Rik	-0.0019412	0.881899	0.966806
2470706	1700112D23Rik	0.0138619	0.512656	0.818619
50504	1700112E06Rik	-0.00533998	0.793381	0.936391
6590382	1700112E06Rik	-0.0137034	0.736787	0.916903
1660280	1700112H15Rik	-0.00921318	0.619849	0.870439
6280040	1700112M01Rik	-0.00378942	0.75433	0.923859
3450594	1700112M01Rik	0.00834641	0.43223	0.771231
4850402	1700113H08Rik	0.0195448	0.458364	0.787792
7160619	1700113I01Rik	-0.00544369	0.644972	0.881127
3120142	1700113I22Rik	-0.0150937	0.503231	0.813437
5960097	1700113I22Rik	0.0114634	0.412289	0.759235
6250576	1700113O17Rik	-0.00901413	0.69775	0.903354
1940086	1700116B05Rik	-0.0102952	0.364794	0.729766
1260497	1700120B06Rik	-0.0258978	0.195766	0.572753
5080040	1700120B22Rik	-0.0105787	0.403299	0.754461
870594	1700120B22Rik	-0.0119061	0.470414	0.794176
1740019	1700120C01Rik	-0.00532213	0.613613	0.868012
3870564	1700120C14Rik	-0.00254866	0.827216	0.948955
6060475	1700120J03Rik	-0.0125169	0.557547	0.84101
540594	1700120K04Rik	-0.00407428	0.797899	0.93836
6220041	1700121M19Rik	-0.016463	0.469959	0.793985
5080360	1700122O11Rik	0.0110957	0.430203	0.769722
380138	1700123A16Rik	-0.0131237	0.468416	0.793248
3060132	1700123A16Rik	-0.00630492	0.706457	0.906487
4280008	1700123D08Rik	0.000109613	0.99676	0.998922
3460278	1700123D08Rik	-0.00253093	0.932373	0.980873
3870309	1700123I01Rik	0.00371063	0.728064	0.913628
510196	1700123J19Rik	-0.0173088	0.437618	0.773843
840634	1700123K08Rik	0.0206391	0.459953	0.788525
7160471	1700123K08Rik	-0.00456542	0.855384	0.958488
5050608	1700123L14Rik	-0.0060792	0.613275	0.867971
5420753	1700123L14Rik	-0.0135874	0.588946	0.85678
2340678	1700123M08Rik	-0.0186591	0.162357	0.530173
6520767	1700123O12Rik	-0.0352554	0.0564867	0.331748
3520500	1700123O20Rik	0.0147832	0.335936	0.708574
7330296	1700123O20Rik	0.0122132	0.354216	0.721759
4860121	1700124K17Rik	0.00832653	0.482588	0.801721
7100367	1700124P09Rik	-0.00722325	0.567154	0.846925
5690129	1700124P09Rik	0.000554264	0.972205	0.992323
4890367	1700125D06Rik	-0.00360176	0.749206	0.921488
3310730	1700125F08Rik	-0.0312037	0.00208024	0.0660092
4920026	1700125H20Rik	0.00094831	0.966362	0.990489
1710288	1700126L06Rik	-0.0307822	0.183605	0.558178
6660209	1700126L10Rik	0.015424	0.553583	0.839139
7330014	1700127D06Rik	0.013286	0.616436	0.868936
2940753	1700127F24Rik	0.013065	0.335986	0.708574
4640537	1700127G21Rik	-0.0204393	0.265446	0.647416
4260768	1700128E19Rik	0.0142775	0.367139	0.731387
6330674	1700128F08Rik	0.0319751	0.103025	0.437071
3060020	1700129C05Rik	0.0186336	0.293259	0.673257
1470167	1700129I04Rik	0.0123898	0.382045	0.741927
2360035	1700129I15Rik	0.0103034	0.532243	0.828737
2070551	1700129I15Rik	-0.00330833	0.859595	0.959868
2320477	1700129L04Rik	-0.012228	0.547736	0.836873
1710594	1810005K13Rik	0.0624748	0.252572	0.634939
3440093	1810006K21Rik	-0.103506	0.036632	0.271706
360592	1810006O10Rik	-0.0401551	0.0643418	0.353214
3610685	1810007A24Rik	0.0243573	0.169769	0.54026
2680241	1810007E14Rik	0.00558338	0.851506	0.957249
6350521	1810007M14Rik	0.0189096	0.265051	0.647067
830288	1810007M14Rik	0.00854343	0.491221	0.806248
2490674	1810007P19Rik	-0.0135086	0.62642	0.873358
1030026	1810007P19Rik	-0.031638	0.17432	0.546557
7380647	1810008A18Rik	-0.078927	0.00388878	0.0877957
3870743	1810008A18Rik	-0.0417386	0.00987153	0.141043
1260138	1810008K04Rik	-0.0521604	0.036578	0.271494
6180762	1810008K16Rik	-0.0252029	0.372422	0.735333
4220307	1810008K20Rik	0.0126124	0.40592	0.755758
4260280	1810008N23Rik	8.73208e-06	0.998998	0.999572
5290427	1810009A15Rik	0.0304604	0.343258	0.714215
1230736	1810009A15Rik	-0.014068	0.732034	0.91443
1340162	1810009H17Rik	-0.00301674	0.891951	0.970605
4200725	1810009J06Rik	-0.0359673	0.224651	0.605972
3450039	1810009K13Rik	-0.0700886	0.0599178	0.341824
2000037	1810009N02Rik	-0.0691044	0.0185613	0.193765
4150639	1810009O10Rik	0.01573	0.384252	0.742946
5050647	1810009O10Rik	-0.0134445	0.581077	0.853487
3140437	1810009O10Rik	-0.034635	0.297346	0.677402
2940180	1810010D01Rik	-0.0126698	0.557664	0.841091
6770327	1810010H24Rik	0.00643063	0.542657	0.833775
1820382	1810010K12Rik	0.00707483	0.767721	0.928529
620725	1810010M01Rik	-0.00117913	0.952807	0.986623
6330273	1810011H11Rik	0.0161065	0.410303	0.758015
7550458	1810011H11Rik	0.295509	0.00311342	0.079233
270241	1810011O10Rik	0.294321	0.000761368	0.0407512
7100639	1810011O10Rik	0.521295	0.000171199	0.0221031
5260102	1810012K16Rik	0.0141593	0.475748	0.797303
110376	1810012P15Rik	0.0177102	0.462049	0.78971
6370364	1810013B01Rik	-0.0635509	0.117233	0.461562
4670286	1810013D10Rik	0.00390977	0.87621	0.965163
6420121	1810013D15Rik	-0.0298863	0.129695	0.482509
5860364	1810013L24Rik	-0.25508	0.000308865	0.0272416
6200706	1810013L24Rik	-0.029907	0.0632874	0.350248
5810551	1810013L24Rik	-0.112741	0.00373934	0.0858592
2320048	1810013L24Rik	-0.00647882	0.833548	0.951375
2340458	1810014F10Rik	-0.0685595	0.0013361	0.0531423
510338	1810015A11Rik	-0.018439	0.571516	0.84892
6330291	1810015A11Rik	0.00933504	0.596165	0.860307
1500273	1810015C11Rik	-0.262679	0.000428415	0.031199
50040	1810015H18Rik	-0.0139093	0.546749	0.836445
7650474	1810017N16Rik	0.0332959	0.183742	0.558398
620403	1810018F18Rik	0.000700235	0.98007	0.994727
7560400	1810019D21Rik	-0.118821	0.0128078	0.159287
7200201	1810019J16Rik	0.0533999	0.18154	0.555648
70162	1810020C02Rik	0.0188875	0.475408	0.797137
1510561	1810020D17Rik	-0.0768026	0.0544848	0.327335
2370561	1810020G14Rik	-0.0541378	0.00723024	0.119749
2450082	1810020G14Rik	-0.0146456	0.726846	0.913164
3060594	1810020G14Rik	-0.00513363	0.921163	0.978731
3120379	1810020O05Rik	0.0545259	0.0226343	0.212989
4200279	1810022C23Rik	-0.00161213	0.954362	0.987059
4560181	1810022K09Rik	0.111229	0.0104438	0.145108
7380377	1810022O10Rik	-0.0543992	0.0630286	0.349859
6840445	1810022O10Rik	-0.0161963	0.436591	0.773596
4610731	1810023F06Rik	0.45228	3.68534e-05	0.0133501
3440349	1810024B03Rik	-0.030643	0.0835854	0.397859
5550088	1810026B05Rik	0.0498417	0.0116352	0.152386
3400136	1810026B05Rik	0.079538	0.0158829	0.176967
6900632	1810026J23Rik	0.00912851	0.467951	0.793153
6200474	1810027L02Rik	0.00841451	0.770588	0.929414
1190180	1810027O10Rik	-0.116084	0.0429959	0.291845
4560148	1810027O10Rik	-0.0919206	0.0268042	0.232537
1780670	1810028F09Rik	0.00820073	0.538527	0.831614
6760291	1810029B16Rik	0.041742	0.0715678	0.370301
6560280	1810029B16Rik	0.00338981	0.897043	0.972444
1940328	1810030J14Rik	-0.00541002	0.811698	0.943487
2810279	1810030J14Rik	-0.0122262	0.624495	0.872851
5260523	1810030N24Rik	0.0723456	0.14271	0.502882
3360112	1810030N24Rik	0.0338538	0.319201	0.695995
1820451	1810030N24Rik	-0.015769	0.582815	0.8542
4010138	1810030N24Rik	-0.0204533	0.243695	0.625514
1470707	1810030O07Rik	0.0288322	0.239921	0.621528
7570133	1810031K17Rik	-0.000523627	0.980249	0.994727
7000735	1810032O08Rik	0.0179739	0.142558	0.502778
6510382	1810032O08Rik	0.0260774	0.291799	0.672293
6420554	1810032O08Rik	-0.0368614	0.205986	0.58462
3170343	1810033B17Rik	-0.0138041	0.517282	0.820784
4280280	1810033M07Rik	-0.153929	0.000427272	0.031199
7560010	1810034K20Rik	0.0131536	0.571489	0.84892
4070678	1810035L17Rik	0.0974243	0.0380063	0.276336
7210019	1810035L17Rik	-0.0103464	0.595604	0.860241
3890544	1810037C20Rik	-0.0544106	0.123433	0.473011
50692	1810037I17Rik	0.0774345	0.0575196	0.334778
6370682	1810037K07Rik	-0.032623	0.367955	0.731774
4390278	1810037O03Rik	-0.0441761	0.0519194	0.31985
4880491	1810041L15Rik	-0.0178773	0.296034	0.67605
5360333	1810041L15Rik	0.0122784	0.435617	0.773018
1850368	1810043G02Rik	0.00570703	0.858553	0.95943
4810121	1810043G02Rik	-0.0146847	0.57878	0.852837
7570091	1810043G02Rik	-0.0413636	0.278133	0.659102
6370110	1810043H04Rik	0.0351598	0.0193993	0.198333
5960427	1810043H04Rik	0.0108682	0.763732	0.927161
4540653	1810043M20Rik	0.0460915	0.0954304	0.422321
1990253	1810044B20Rik	-0.00793797	0.662331	0.88836
650292	1810044D09Rik	-0.0884238	0.0423632	0.289853
7040286	1810046J19Rik	-6.34193e-05	0.998654	0.999572
3830484	1810046K07Rik	-0.156926	0.0530594	0.32332
2570414	1810047B09Rik	0.00786495	0.531896	0.828568
1690747	1810047J07Rik	0.0234237	0.271018	0.652939
160600	1810047K05Rik	-0.0145131	0.538015	0.831574
4220097	1810047K05Rik	-0.0496398	0.0510983	0.317478
1070154	1810047O18Rik	0.0134106	0.529734	0.827191
4590521	1810048J11Rik	-0.0384053	0.107631	0.445608
2060132	1810048J11Rik	0.000222534	0.992029	0.998007
5900626	1810048J11Rik	0.00890809	0.725695	0.912924
2850630	1810049H13Rik	0.00200993	0.976946	0.993601
2360632	1810049H19Rik	0.00413194	0.884241	0.967531
2320435	1810049N02Rik	-0.149964	0.0080787	0.12671
20669	1810049O03Rik	-0.0343287	0.262294	0.644216
2470129	1810053B01Rik	0.0115094	0.442154	0.777249
4900167	1810054D07Rik	-0.0577689	0.111306	0.452184
2320736	1810055D05Rik	-0.0118598	0.574661	0.850611
6580148	1810055E12Rik	0.0706525	0.12837	0.480865
6550431	1810055E12Rik	0.11698	0.0197646	0.199841
3940504	1810055E12Rik	0.0319151	0.37881	0.740051
150066	1810055G02Rik	0.121057	0.0313432	0.251064
5220192	1810057B09Rik	-0.0120303	0.648108	0.882564
1440431	1810058I24Rik	-0.0955679	0.153559	0.519123
7330619	1810058I24Rik	-0.00585783	0.869135	0.962967
450291	1810058M03Rik	-0.107981	0.0212362	0.206795
4180543	1810058N15Rik	-0.0148565	0.460278	0.788589
2070162	1810060C03Rik	-0.00887483	0.421094	0.764476
5820167	1810062G17Rik	0.0214939	0.179939	0.553784
4850544	1810062O14Rik	-0.0601588	0.0426991	0.290965
6180068	1810062O14Rik	-0.00712308	0.740202	0.918287
5420021	1810062O18Rik	-0.0357577	0.0840907	0.39888
7100634	1810063B05Rik	0.157572	0.011707	0.152806
3870097	1810063B07Rik	-0.0973004	0.00322228	0.0803017
2030465	1810064F22Rik	-0.0241373	0.238972	0.620715
2230646	1810064F22Rik	-0.00844544	0.656783	0.885877
2230041	1810064L21Rik	0.011614	0.612582	0.867595
2940296	1810064L21Rik	0.0431165	0.00612792	0.110631
5220669	1810065E05Rik	0.0152245	0.367173	0.73142
1500075	1810073H04Rik	-0.044128	0.129505	0.482405
1990553	1810073M12Rik	0.0112812	0.243955	0.625514
5670452	1810073N04Rik	-0.0255945	0.379637	0.74032
4730722	1810073N04Rik	0.000732273	0.974859	0.993231
6200035	1810074P20Rik	0.00789875	0.570134	0.84838
5260537	1810074P20Rik	-0.0244855	0.344718	0.715362
2230452	1810074P20Rik	-0.041924	0.159163	0.52577
4640296	2010001A14Rik	-0.00610083	0.755943	0.924639
3780240	2010001E11Rik	0.00495496	0.829364	0.949591
630575	2010001F03Rik	-0.0892811	0.000464049	0.0322774
7100475	2010001H16Rik	0.0766898	0.042415	0.290025
1260538	2010001J22Rik	-0.0942122	0.185028	0.560153
1410259	2010001J22Rik	-0.0567584	0.0421128	0.288794
2850546	2010001M05Rik	-0.0375541	0.0152466	0.172961
620192	2010001M06Rik	-0.00251043	0.934376	0.981428
7210672	2010001M09Rik	-0.0817211	0.222697	0.604082
3840672	2010001P08Rik	-0.00509217	0.779885	0.932259
7100376	2010001P20Rik	0.011774	0.685977	0.898907
1820609	2010002A02Rik	-0.0683439	0.0966561	0.424715
4150192	2010002M12Rik	-0.00746951	0.321289	0.697466
520025	2010002N04Rik	0.0985799	0.000112318	0.019486
4610520	2010003H20Rik	-0.0158364	0.323769	0.699412
6330204	2010003J03Rik	-0.0524781	0.051273	0.318078
3140255	2010003K11Rik	0.450382	0.00338474	0.0821109
4760026	2010003K15Rik	0.0234246	0.651306	0.884029
4880373	2010003O02Rik	0.052702	0.434266	0.772048
1410647	2010003O18Rik	-0.0402122	0.16482	0.533895
6620315	2010004A03Rik	0.0160237	0.507058	0.815374
2140215	2010004M13Rik	0.0831361	0.108488	0.447113
5550008	2010004N17Rik	0.0376366	0.164414	0.533502
4250528	2010005E20Rik	0.0144622	0.195356	0.572482
520035	2010005H15Rik	-0.0391701	0.0488602	0.310736
2570259	2010005J08Rik	0.0340439	0.262	0.643712
2750612	2010005J08Rik	-0.0353487	0.399475	0.752015
4640402	2010005J08Rik	-0.0343696	0.187441	0.563422
5490524	2010005O13Rik	-0.017112	0.590169	0.857141
6200491	2010005O13Rik	0.0418455	0.0273156	0.234746
7650239	2010007H06Rik	0.00965464	0.546802	0.836445
6040324	2010007H12Rik	-0.119602	0.00185528	0.061905
7650577	2010007H12Rik	-0.0718285	0.170276	0.541071
3800739	2010007K12Rik	-0.0353918	0.609878	0.866735
2680324	2010007L08Rik	-0.0450444	0.019637	0.199395
6450465	2010007L18Rik	-0.0193653	0.631605	0.875927
6960075	2010008E23Rik	-0.0249943	0.304662	0.683877
3420193	2010009J12Rik	-0.111643	0.00342516	0.0826929
1510152	2010011I20Rik	0.013063	0.521758	0.823646
5490017	2010012O05Rik	0.119794	0.0324807	0.255784
360630	2010013E09Rik	0.0252044	0.120114	0.465967
460528	2010015J01Rik	0.00883865	0.730174	0.914043
6420730	2010015L04Rik	-0.0461694	0.125034	0.476101
7610075	2010015P12Rik	-0.0403607	0.124726	0.475477
2000164	2010016I18Rik	0.0200543	0.471239	0.794728
4260224	2010100O12Rik	-0.10063	0.0912078	0.413784
6040112	2010100O12Rik	-0.00955677	0.675613	0.894211
2450136	2010106E10Rik	0.0135358	0.370904	0.734147
4850646	2010106G01Rik	0.018574	0.338155	0.710369
270450	2010106G01Rik	-0.0112337	0.412962	0.759554
3460477	2010106G01Rik	0.028689	0.331049	0.704723
5550543	2010107E04Rik	0.0297315	0.118395	0.462838
6760136	2010107G12Rik	-0.0375239	0.152456	0.517453
6220670	2010107G12Rik	0.0062992	0.684416	0.897894
3190095	2010107G23Rik	0.0166917	0.258069	0.639992
20692	2010107H07Rik	-0.0723467	0.0515597	0.318683
4810014	2010109A12Rik	-0.0520196	0.0104395	0.145092
4540390	2010109I03Rik	-0.00103506	0.955453	0.987399
940156	2010109I03Rik	-0.0291598	0.0198187	0.199841
1450201	2010109K11Rik	-0.0141087	0.283266	0.66452
4280634	2010110I21Rik	-0.016149	0.470506	0.794251
4850358	2010110K16Rik	-0.0898096	0.0057875	0.107889
6770743	2010110P09Rik	0.044391	0.202288	0.581373
610338	2010111I01Rik	0.0125338	0.242453	0.624276
3520092	2010111I01Rik	0.0784721	0.0392514	0.279413
7380072	2010203O07Rik	-0.0254143	0.56361	0.844334
1110639	2010204K13Rik	-0.0326171	0.388215	0.745316
1710491	2010204K13Rik	0.00546375	0.774451	0.930368
160246	2010204K13Rik	-0.0455796	0.0909338	0.413159
6620703	2010204N08Rik	0.0348678	0.333319	0.706668
4250025	2010204N08Rik	0.00622579	0.715363	0.909485
4200139	2010204O13Rik	-0.00903463	0.746311	0.920726
4060377	2010205O06Rik	-0.0969267	0.0192336	0.197487
70382	2010209O12Rik	0.00303921	0.796548	0.937736
3370465	2010300C02Rik	-0.0140854	0.444859	0.778941
5890687	2010301N04Rik	-0.0168329	0.444558	0.778725
430240	2010305A19Rik	-0.148426	0.00472587	0.0968083
4390445	2010305A19Rik	-0.0440458	0.100208	0.431732
150196	2010305C02Rik	0.0114374	0.861953	0.960599
5090609	2010308M01Rik	0.0903217	0.0154387	0.17429
6860075	2010309E21Rik	-0.00688401	0.821722	0.947261
7100739	2010309E21Rik	-0.00103581	0.979625	0.994583
7160521	2010309J24Rik	0.0543095	0.316434	0.693681
7570372	2010309L07Rik	0.0414129	0.51065	0.817177
4920273	2010311D03Rik	0.12252	0.153711	0.519154
2680142	2010312A17Rik	-0.0200318	0.512116	0.81842
450270	2010313D22Rik	-0.0615942	0.133217	0.488612
3180438	2010317E24Rik	0.00762314	0.725793	0.912924
2480041	2010320M18Rik	-0.0408176	0.333921	0.707051
1740187	2010321I05Rik	-0.140413	0.0205325	0.203176
2340743	2010321M09Rik	-0.0151038	0.468334	0.793248
4670255	2010321M09Rik	0.0173062	0.557302	0.840959
5890491	20198505_4692_RC	-0.0149707	0.292093	0.672485
1260242	20198505_5605	-0.0229716	0.278029	0.658925
6110047	21716071_3233_RC	0.000767827	0.974508	0.993196
5870309	21716071_6081_RC	-0.0130129	0.448144	0.781389
460682	2200001I15Rik	-0.0723239	0.249174	0.631848
3890703	2200001K16Rik	-0.0290436	0.229078	0.610133
4900082	2200002D01Rik	0.0476162	0.382181	0.741954
3830066	2200002J24Rik	-0.0123453	0.436084	0.773275
6860563	2200002K05Rik	0.0182789	0.140682	0.499535
4070048	2200005K02Rik	0.00540119	0.875728	0.965163
7100356	2210003I03Rik	-0.0514374	0.0334163	0.259465
6420494	2210008F06Rik	-0.0240706	0.0685398	0.363679
990050	2210008N01Rik	0.0519454	0.0848607	0.400387
2370201	2210009F20Rik	0.0173204	0.183014	0.557781
4540039	2210009G21Rik	-0.0322958	0.421434	0.764638
1170382	2210009G21Rik	0.0111832	0.689699	0.900297
2810328	2210009G21Rik	-0.0105448	0.429126	0.769248
5690075	2210010B09Rik	-0.0337513	0.17147	0.542845
1710482	2210010B09Rik	0.0412911	0.210714	0.589954
7560139	2210010C04Rik	0.00363219	0.894349	0.971611
780196	2210010C17Rik	-0.0344608	0.187158	0.563177
3830253	2210010L05Rik	0.0107602	0.480679	0.800544
4180333	2210010L05Rik	0.0312431	0.235678	0.617038
6110681	2210010N04Rik	0.00904441	0.514779	0.819917
5050468	2210011C24Rik	0.0328421	0.0131543	0.161427
6580687	2210011G09Rik	-0.0218048	0.201442	0.580137
2100273	2210012C09Rik	0.0194276	0.11339	0.455066
6450156	2210012C09Rik	0.0127494	0.613996	0.868012
4890753	2210012G02Rik	0.038555	0.222264	0.603632
7650343	2210012G02Rik	-0.0573189	0.0516743	0.319
5340767	2210012G02Rik	-0.0207734	0.460442	0.788672
3360544	2210012G02Rik	-0.047619	0.178176	0.551128
380202	2210013K02Rik	-0.101061	0.0112413	0.150401
620647	2210013O21Rik	0.512613	3.7053e-08	0.000446364
150132	2210015D19Rik	-0.177735	0.000587211	0.0366247
450131	2210015D19Rik	-0.0473829	0.0491279	0.311603
7100133	2210015D19Rik	-0.00808361	0.684412	0.897894
2140044	2210015K02Rik	0.0639441	0.0447283	0.298283
2320672	2210016F16Rik	0.0518022	0.0176593	0.188659
6220243	2210016L21Rik	-0.0206347	0.335888	0.708574
6860671	2210016L21Rik	0.00747266	0.818739	0.945966
6590201	2210016L21Rik	-0.00281188	0.912135	0.976439
7100142	2210017A09Rik	0.00601363	0.749103	0.921467
1500730	2210018M11Rik	-0.103988	0.0518248	0.319624
5550372	2210018M11Rik	0.0233028	0.197973	0.575693
5860703	2210018M11Rik	0.00424492	0.881395	0.966741
4120201	2210019E14Rik	-0.0553157	0.0711757	0.369278
2490070	2210020M01Rik	0.0272316	0.260431	0.642291
1300008	2210021J22Rik	-0.0188646	0.0808365	0.392229
6380438	2210021J22Rik	0.0103219	0.721814	0.911733
150360	2210022J03Rik	-0.058456	0.0663991	0.3584
7100630	2210023G05Rik	0.00289434	0.951233	0.986136
7100458	2210023G05Rik	0.0927485	0.0416437	0.287596
3400167	2210037E17Rik	-0.00633216	0.824137	0.948183
1740195	2210038L17Rik	0.0123792	0.669838	0.891757
380019	2210038L17Rik	-0.00680006	0.771034	0.929428
5670079	2210039O17Rik	-0.16434	0.00116367	0.0495795
6100670	2210403N09Rik	-0.00132489	0.941767	0.983385
7330446	2210404I19Rik	0.00450891	0.838311	0.952776
1300014	2210404O07Rik	0.0275228	0.0402183	0.282853
7040671	2210404O09Rik	0.00245509	0.901397	0.973801
7570451	2210406O10Rik	-0.0202247	0.336146	0.70868
5340274	2210407C18Rik	0.0076614	0.662939	0.888623
4780008	2210407N10Rik	0.0643877	0.0122242	0.15549
2680402	2210408F11Rik	0.0362278	0.606356	0.864904
5910348	2210408F21Rik	-0.0369155	0.260764	0.642675
4920433	2210408I21Rik	0.00751925	0.783316	0.932993
6380221	2210408I21Rik	-0.0119635	0.607312	0.865382
4830403	2210408O09Rik	0.0329479	0.160837	0.528012
3060475	2210409B11Rik	-0.0058668	0.351718	0.719937
5260152	2210409D07Rik	-0.0245885	0.114465	0.457186
2000332	2210409F01Rik	0.0175215	0.268599	0.650699
4760521	2210409H10Rik	-0.00302449	0.876113	0.965163
1300487	2210410D02Rik	0.0143297	0.402153	0.75399
6110138	2210410E06Rik	-0.138855	0.0122093	0.15547
2630059	2210411A11Rik	-0.00424087	0.817992	0.945648
4390333	2210411K11Rik	-0.0404844	0.0736859	0.375275
50608	2210412D01Rik	0.0274516	0.517155	0.820784
2370554	2210412E05Rik	0.044832	0.0494468	0.312448
7100138	2210414B05Rik	0.0104403	0.559701	0.842216
4890605	2210414H16Rik	-0.0651257	0.0720312	0.371354
3140538	2210414H16Rik	-0.185504	0.00471943	0.0968083
1030538	2210415F13Rik	-0.0223154	0.386325	0.744294
3520561	2210416O15Rik	-0.00658131	0.66616	0.889731
4570360	2210417D09Rik	-0.0183588	0.569347	0.848075
6100041	2210418B03Rik	0.00099352	0.97884	0.994165
4230477	2210418G03Rik	0.0336728	0.0977564	0.426919
6060156	2210418G03Rik	0.0071075	0.748552	0.921365
1660670	2210418H06Rik	-0.0797043	0.0117787	0.153099
870181	2210418O10Rik	-0.00618863	0.7605	0.92604
3850187	2210418O10Rik	0.0941976	0.105926	0.443129
3800543	2210419D22Rik	-0.0911222	0.0087893	0.132266
450021	2210420J11Rik	-0.0319262	0.11176	0.453053
1980187	2210420N10Rik	0.0180766	0.49379	0.807797
2900035	22164589_5684_RC	0.00483754	0.45682	0.787075
70615	221973_54	-0.00316602	0.834036	0.951458
5390612	221973_54_RC	-0.00138247	0.934761	0.981468
990221	2300002D11Rik	0.00892344	0.819468	0.946421
4560193	2300002D11Rik	0.0061003	0.778585	0.931803
3370022	2300002M23Rik	-0.0175319	0.629852	0.874982
2230546	2300004C15Rik	-0.0996451	0.00792402	0.125633
6270288	2300005B03Rik	0.00585791	0.759463	0.925969
2570739	2300006M17Rik	-0.000684679	0.983261	0.995491
3140327	2300006N05Rik	0.0224105	0.442151	0.777249
3400326	2300006N05Rik	-0.00942379	0.12009	0.465967
60037	2300008H03Rik	-0.01375	0.649782	0.883297
4560386	2300009A05Rik	0.037173	0.387122	0.744737
1430170	2310001A20Rik	-0.0707811	0.00482847	0.0978684
3990722	2310001H12Rik	-0.0416853	0.0267442	0.23226
4010538	2310001H12Rik	-0.0161798	0.507718	0.815884
7550184	2310001H12Rik	-0.0169751	0.506619	0.815261
3460020	2310001H17Rik	-0.33349	1.87498e-06	0.00505897
1980450	2310001H18Rik	-0.0255181	0.0548953	0.328255
270138	2310001K24Rik	-0.00262541	0.852431	0.957523
2490685	2310001L23Rik	-0.0125748	0.691241	0.90063
770170	2310002A08Rik	-0.0163802	0.30447	0.683877
1410288	2310002B06Rik	-0.0621259	0.0503647	0.315112
5360368	2310002B06Rik	-0.0874869	0.033263	0.258928
6590189	2310002B06Rik	-0.0104125	0.525718	0.82556
2510228	2310002B14Rik	-0.0302696	0.0847615	0.400387
7100280	2310002B14Rik	-0.0192496	0.5148	0.819917
110300	2310002D06Rik	-0.00882658	0.572123	0.849192
2340538	2310002F18Rik	0.10045	0.0264807	0.230724
2260497	2310002J15Rik	-0.0166585	0.32499	0.7001
5900689	2310002J21Rik	0.00211143	0.930278	0.980365
4250292	2310002L09Rik	-0.0123138	0.0504474	0.315345
4880524	2310002L13Rik	0.000842988	0.900433	0.973594
5340338	2310003C23Rik	-0.00456899	0.921291	0.978741
5310440	2310003C23Rik	0.0551528	0.321752	0.697561
110468	2310003F16Rik	-0.0476625	0.112754	0.454439
830075	2310003H01Rik	-0.0854951	0.000307164	0.0272416
630246	2310003L06Rik	-0.0160905	0.449753	0.782707
1980753	2310003L22Rik	-0.00113493	0.975808	0.993277
5220068	2310003L22Rik	-0.0201311	0.499876	0.811725
5290315	2310003M01Rik	-0.00441918	0.833993	0.951458
6900053	2310003P10Rik	-0.0235773	0.51462	0.819819
2470424	2310004H21Rik	-0.0802863	0.0122565	0.155666
6590113	2310004I03Rik	-0.0361286	0.0455363	0.30073
4220592	2310004I24Rik	-0.0125191	0.535403	0.830402
1980348	2310004N11Rik	-0.05374	0.189515	0.565478
3170403	2310004N24Rik	0.0637754	0.0159825	0.177792
4540309	2310005C01Rik	-0.0773079	0.0257	0.227779
6400377	2310005E10Rik	-0.000674397	0.946863	0.984792
2120243	2310005E10Rik	0.363257	5.84431e-05	0.0153371
4230441	2310005E17Rik	-0.0215486	0.10123	0.433873
6580519	2310005G13Rik	-0.0257612	0.400802	0.752997
6350192	2310005L22Rik	-0.0875511	0.00223444	0.0679958
450424	2310005N01Rik	0.0146123	0.551915	0.838421
150528	2310005N03Rik	0.0559882	0.345694	0.715867
2190048	2310005P05Rik	-0.0593853	0.230415	0.611286
5720079	2310006J04Rik	0.038971	0.0913185	0.414079
6350092	2310006M14Rik	0.0357791	0.118765	0.463746
3310543	2310007A19Rik	-0.0195832	0.656026	0.885499
4730202	2310007B03Rik	-0.0167634	0.420527	0.764121
1740491	2310007D09Rik	0.0185937	0.288763	0.669301
4290446	2310007F04Rik	-0.00213712	0.901034	0.973699
5050095	2310007F21Rik	0.0102044	0.771834	0.929678
70113	2310007F21Rik	-0.015953	0.555195	0.839908
4070445	2310007F21Rik	-0.00480002	0.683718	0.897894
6900598	2310007G05Rik	-0.0363392	0.454534	0.785769
6380703	2310007H09Rik	-0.0344415	0.437008	0.773669
7200398	2310007H09Rik	-0.107745	0.184693	0.559742
1510259	2310007L24Rik	-0.0156409	0.442978	0.777852
4920044	2310007O11Rik	-0.0301357	0.389442	0.746016
1770397	2310008H04Rik	-0.00821745	0.744042	0.919688
6020747	2310008H09Rik	-0.014201	0.354641	0.721759
650164	2310008H09Rik	-0.015345	0.68764	0.899489
2120241	2310008I22Rik	0.0411006	0.164092	0.533293
460474	2310008M10Rik	0.050838	0.451295	0.783825
7330113	2310009A05Rik	0.0633416	0.0252388	0.225731
4010164	2310009B15Rik	-0.023296	0.450429	0.783282
6660133	2310009E04Rik	0.0139652	0.477281	0.798215
2030102	2310009E04Rik	0.0670676	0.0773296	0.383733
5560414	2310010B21Rik	-0.00775266	0.705862	0.906187
6480113	2310010J17Rik	-0.036684	0.470153	0.793985
6650309	2310010M20Rik	0.00582525	0.774823	0.930451
1780477	2310011E23Rik	0.00946084	0.509909	0.816796
780482	2310011G17Rik	-0.0271701	0.620614	0.870619
5960504	2310011J03Rik	-0.0239332	0.244185	0.625593
870240	2310014B11Rik	-0.0458694	0.0510398	0.317289
2060671	2310014D11Rik	-0.00793624	0.79423	0.936674
6840162	2310014F06Rik	0.0183274	0.469839	0.793895
3990445	2310014G06Rik	0.0764757	0.013691	0.164537
1400398	2310014H01Rik	0.44272	0.00019157	0.0231937
5090131	2310014L17Rik	0.0211267	0.184438	0.559192
3840475	2310014L17Rik	-0.000664413	0.953452	0.986722
580735	2310014L17Rik	0.00335377	0.861099	0.960254
2320670	2310015A05Rik	-0.0162183	0.460715	0.788844
5890017	2310015A05Rik	-0.0118637	0.620807	0.870761
2650577	2310015A05Rik	-0.0136138	0.342479	0.713461
4670681	2310015A05Rik	0.0145844	0.292903	0.672992
5820725	2310015B20Rik	-0.0104887	0.348256	0.71723
4920041	2310015D24Rik	-0.0399169	0.103614	0.437995
6280246	2310015L07Rik	0.00214514	0.92605	0.979108
1410468	2310015N21Rik	0.00537285	0.775849	0.930542
3360241	2310016C08Rik	-0.032149	0.260789	0.642675
4290152	2310016C08Rik	0.199847	0.000903088	0.0437446
3930050	2310016C16Rik	0.00287753	0.895964	0.97225
4040039	2310016D23Rik	-0.0225979	0.0741338	0.376158
6250279	2310016E02Rik	0.052928	0.0216272	0.208681
7560707	2310016E02Rik	-0.000752747	0.973585	0.992836
2450482	2310016E02Rik	0.119661	0.0289166	0.24126
4060056	2310016E02Rik	0.142785	0.0273682	0.234886
4780603	2310016G11Rik	-0.0450718	0.153116	0.518528
1780647	2310016M24Rik	0.0117994	0.705573	0.906047
5050725	2310020N23Rik	-0.040822	0.22702	0.608377
1980050	2310021F11Rik	-0.000194281	0.990703	0.997618
1450255	2310021H06Rik	0.0015009	0.90254	0.974251
2140333	2310021J05Rik	-3.82364e-05	0.998578	0.999572
5220523	2310021P13Rik	0.00774181	0.885601	0.968097
7570612	2310022A10Rik	-0.020514	0.591925	0.858039
780767	2310022A10Rik	-0.0388613	0.0840641	0.39888
7380296	2310022B05Rik	-0.111617	0.0392468	0.279413
2630154	2310022K01Rik	-0.0170349	0.615089	0.868431
6940435	2310022K01Rik	0.000540197	0.983005	0.995491
6940551	2310022K11Rik	0.0261877	0.0120352	0.154644
6510561	2310022M17Rik	0.0548775	0.0322186	0.254428
6900487	2310022M17Rik	0.0523599	0.190711	0.567161
3130189	2310024N18Rik	-0.0483891	0.238226	0.619877
2340687	2310026J01Rik	-0.0268587	0.0711715	0.369278
3940215	2310026J01Rik	-0.0451226	0.142322	0.502141
7160291	2310028O11Rik	-0.0548527	0.0504855	0.315501
1570112	2310030D15Rik	0.0200175	0.308365	0.686754
2750309	2310030G06Rik	0.0372666	0.394234	0.74933
160162	2310030N02Rik	-0.00758764	0.754172	0.92382
6450327	2310031L18Rik	-0.00657651	0.755736	0.924534
4120437	2310031L18Rik	0.0137987	0.521896	0.823648
130088	2310032M22Rik	-0.0708897	0.0121066	0.154906
4220730	2310033E01Rik	0.0164522	0.457348	0.787422
6380022	2310033E01Rik	-0.0403167	0.0660355	0.357217
3710136	2310033F14Rik	-0.000554979	0.989899	0.99738
6250767	2310033K02Rik	0.0258304	0.308071	0.686539
2140010	2310033K02Rik	-0.0445012	0.153522	0.519123
6040661	2310033K02Rik	-0.024371	0.347861	0.717055
4900070	2310033P09Rik	-0.0639132	0.0717111	0.370595
2480731	2310033P09Rik	0.0245492	0.148741	0.512059
7210468	2310034C09Rik	-0.0334586	0.111431	0.452466
650504	2310034G01Rik	-0.00859818	0.616483	0.868949
4570482	2310035C23Rik	0.0277072	0.34136	0.712869
6420291	2310035C23Rik	0.0194702	0.0479058	0.307584
4590014	2310035C23Rik	-0.00456259	0.817161	0.945396
4180064	2310035C23Rik	0.0344049	0.153425	0.518915
940577	2310035K24Rik	-0.106208	0.00278534	0.0753871
6620735	2310036D04Rik	0.0254322	0.557216	0.840959
5720370	2310036D22Rik	0.000390053	0.992972	0.998098
940402	2310036I02Rik	-0.00851753	0.582805	0.8542
7560026	2310036I02Rik	-0.0442617	0.123588	0.47337
6060392	2310036O22Rik	-0.0289894	0.372417	0.735333
4390487	2310037I24Rik	0.00917897	0.646911	0.882134
2940152	2310037I24Rik	-0.123473	0.00251642	0.0714844
6350035	2310037I24Rik	-0.0562329	0.0261635	0.229373
1110367	2310037I24Rik	0.00879914	0.606388	0.864904
4060647	2310038D14Rik	-0.080156	0.0101879	0.142973
2340754	2310038E17Rik	-0.0314046	0.483739	0.802518
4780477	2310039D24Rik	-0.0203346	0.163344	0.531693
540615	2310039E09Rik	-0.0211391	0.195488	0.572568
2340598	2310039H08Rik	-0.0367879	0.0633897	0.350555
110333	2310039L15Rik	-0.0213808	0.338629	0.71085
1940762	2310040A07Rik	-0.614749	2.08537e-05	0.0100455
6330300	2310040A07Rik	-0.143341	0.0173044	0.186568
1430564	2310040A13Rik	-0.0318065	0.217273	0.59753
5820196	2310040B03Rik	-0.00592643	0.837293	0.95257
6620639	2310040C09Rik	-0.108208	0.0130927	0.161144
70326	2310040G07Rik	0.0197542	0.221127	0.602117
20739	2310040G24Rik	-0.0177073	0.365511	0.730137
5720711	2310040M23Rik	-0.00617105	0.416673	0.7622
1050228	2310041I20Rik	0.000298887	0.988784	0.997101
5130593	2310042D19Rik	-0.0339941	0.137786	0.495204
50491	2310042E22Rik	0.0210512	0.3128	0.690652
6060093	2310042P07Rik	-0.00855464	0.782086	0.932572
780731	2310043D08Rik	0.0194263	0.539334	0.831995
5690626	2310043I08Rik	0.0290911	0.0806529	0.391934
2760333	2310043J07Rik	-0.00645354	0.803099	0.940001
5570608	2310043L02Rik	-0.00868002	0.588988	0.85678
1690497	2310043N10Rik	0.045474	0.249088	0.631732
990377	2310044D20Rik	-0.0219808	0.171423	0.542811
6270743	2310044G17Rik	-0.0858291	0.0852638	0.400787
5340681	2310044H10Rik	-0.0273783	0.0301285	0.246387
6270326	2310044H10Rik	0.00695139	0.749919	0.921645
6200348	2310045A20Rik	-0.102679	0.0208909	0.205173
3400373	2310045I24Rik	-0.0437652	0.0201815	0.201864
2190615	2310045K21Rik	-0.0933001	0.0756155	0.379427
3180291	2310045L10Rik	0.00306463	0.90728	0.975476
4560204	2310045N01Rik	-0.00925237	0.791335	0.935919
650088	2310046A06Rik	-0.03386	0.100104	0.43154
3140041	2310046K01Rik	-0.00676584	0.879137	0.96603
5570326	2310046M24Rik	0.0418163	0.0152373	0.172961
1430142	2310046O06Rik	-0.0833218	0.0537058	0.324907
5860131	2310047A01Rik	-0.132353	0.0281164	0.23797
1110309	2310047A01Rik	0.0194001	0.0858545	0.402025
3290553	2310047B19Rik	-0.057819	0.0538938	0.325252
5910301	2310047B19Rik	-0.0514116	0.183875	0.558645
4880767	2310047C04Rik	0.0130006	0.425547	0.766702
3800482	2310047C04Rik	-0.0171673	0.169576	0.540248
4860360	2310047C04Rik	0.000390887	0.982953	0.995491
2570129	2310047C04Rik	-0.0054346	0.785388	0.93354
7100091	2310047C21Rik	-0.055282	0.136177	0.493413
6250673	2310047D07Rik	0.0241359	0.0884728	0.407168
130768	2310047D13Rik	-0.0253761	0.178601	0.55154
7320162	2310047D13Rik	-0.0769395	0.000189797	0.0231823
7050630	2310047H23Rik	0.0165525	0.343346	0.714288
3290156	2310047K21Rik	0.0467754	0.189638	0.565706
1980113	2310047M10Rik	-0.0816015	0.0618884	0.347211
5690753	2310047M10Rik	-0.0632545	0.0581644	0.336722
50484	2310047M15Rik	0.00320455	0.845893	0.955306
4830725	2310047O13Rik	-0.0115854	0.491076	0.806243
830368	2310047O13Rik	0.0266969	0.525995	0.825757
1190059	2310047O13Rik	0.00916851	0.852173	0.957476
7650100	2310050C09Rik	0.00195357	0.933485	0.98121
4050037	2310051E17Rik	-0.2084	0.023714	0.218695
5340609	2310051F07Rik	0.0334905	0.237645	0.619139
430364	2310051M13Rik	0.0169615	0.43082	0.770123
6250088	2310051N18Rik	-0.0304556	0.157123	0.523408
2650142	2310051P22Rik	0.00343293	0.905098	0.97495
5570722	2310057J16Rik	-0.0440456	0.160012	0.526523
240180	2310057J18Rik	-0.00862408	0.720621	0.911592
3400224	2310057J18Rik	0.0129518	0.367502	0.731542
270598	2310057K05Rik	-0.0401003	0.0209972	0.205795
2810671	2310057M21Rik	0.0152405	0.427874	0.768712
1770438	2310057N15Rik	-0.0228647	0.19925	0.577166
5340091	2310058A03Rik	0.000627398	0.973887	0.992923
4060403	2310058D17Rik	-0.0103988	0.432827	0.771509
2340292	2310058J06Rik	-0.0251609	0.367689	0.731596
4280470	2310061B02Rik	-0.0639192	0.0752315	0.378649
7100086	2310061C15Rik	-0.00102285	0.98174	0.995035
6510400	2310061C15Rik	-0.0241914	0.605379	0.864248
3120348	2310061F22Rik	-0.0876562	0.0304615	0.247368
6520092	2310061F22Rik	-0.0222676	0.505018	0.814148
1230392	2310061G22Rik	-0.0788903	0.0241822	0.220928
2970037	2310061I04Rik	0.026806	0.373645	0.73621
2370408	2310061J03Rik	-0.0644393	0.0289973	0.241454
4570768	2310061J03Rik	-0.0334583	0.0426252	0.29068
1170044	2310061K05Rik	-0.0441357	0.0221364	0.210809
5080224	2310061N02Rik	0.0112222	0.564817	0.845224
4010731	2310065F04Rik	-0.0223688	0.211021	0.590362
3120437	2310065K24Rik	-0.0513237	0.0228183	0.214231
2140064	2310065K24Rik	-0.0731063	0.00115812	0.0495661
1030239	2310066E14Rik	-0.0220909	0.0524565	0.321767
6220528	2310066I10Rik	0.0122355	0.458616	0.787938
5820142	2310067B10Rik	-0.0794994	0.035443	0.267929
5700075	2310067E19Rik	-0.00523889	0.633522	0.876822
4570349	2310067P03Rik	-0.0165829	0.167895	0.537977
6560707	2310075M15Rik	0.240009	0.000248941	0.025957
5270014	2310075M15Rik	-0.0126329	0.553813	0.839208
3840129	2310076E21Rik	-0.019851	0.102876	0.436883
2230400	2310076L09Rik	0.253757	0.00379064	0.086427
1110129	2310076L09Rik	0.00653827	0.745664	0.920419
5420356	2310076O14Rik	-0.0152506	0.524549	0.824897
1190397	2310079F23Rik	-0.00418732	0.829454	0.949642
1190209	2310079F23Rik	-0.0130706	0.636069	0.877238
4850403	2310079G19Rik	0.0073145	0.556962	0.840913
2690241	2310079N02Rik	-5.00381e-05	0.997755	0.99925
7150349	2310079N02Rik	0.0541764	0.0844578	0.399909
6900762	2310079P03Rik	-0.0182104	0.592754	0.858518
4220082	2310079P10Rik	0.0161857	0.448237	0.781389
150537	2310079P12Rik	-0.0112481	0.78921	0.935077
3400601	2310081J21Rik	0.00193146	0.925547	0.979108
7330280	23309032_1	-0.0303302	0.207542	0.586147
510551	2400001E08Rik	0.0478149	0.194659	0.5719
1410209	2400002C23Rik	0.00522566	0.781923	0.932572
780600	2400003C14Rik	0.0573999	0.340621	0.712114
50170	2400003C14Rik	-0.00933462	0.803491	0.940203
3870450	2400003C14Rik	0.0412878	0.133238	0.488612
4900411	2400006N03Rik	-0.0594152	0.107387	0.445377
6940273	2400007A17Rik	-0.00537497	0.722367	0.911808
160576	2400009B08Rik	0.0295219	0.516639	0.8207
4900735	2400010C15Rik	0.0232744	0.231353	0.612267
4880630	2400010D15Rik	-0.0602381	0.0988394	0.42861
4120091	2400010G15Rik	-0.0317347	0.275257	0.65634
4640747	2400010G15Rik	0.019872	0.562327	0.843637
4610056	2410001C21Rik	-0.0572078	0.104243	0.439255
2900039	2410001C21Rik	-0.210104	0.00463293	0.0960988
6220722	2410001C21Rik	0.0236744	0.558653	0.841807
7000324	2410002F23Rik	-0.0544602	0.249965	0.632514
2490367	2410002F23Rik	-0.0539517	0.0563928	0.331411
730632	2410002F23Rik	-0.00646591	0.698064	0.903464
7160670	2410002I01Rik	-0.0154516	0.447487	0.780797
2710730	2410002O22Rik	0.0278289	0.226299	0.607825
6580307	2410003J06Rik	0.0104814	0.77102	0.929428
4040184	2410003K15Rik	-0.0548884	0.0916175	0.414729
730367	2410003P15Rik	0.00316554	0.937479	0.982366
1940379	2410003P15Rik	-0.00170925	0.939019	0.982757
3870717	2410004A20Rik	-0.0139226	0.387427	0.74474
3450309	2410004B18Rik	0.017463	0.479025	0.799703
870241	2410004L22Rik	0.264909	0.0033451	0.0816547
1770608	2410004N05Rik	0.0108364	0.333993	0.707119
3800328	2410004N11Rik	-0.00129765	0.965618	0.990359
4540176	2410004P03Rik	-0.000671953	0.977125	0.993614
3360546	2410005G18Rik	0.00329226	0.914281	0.976855
6450403	2410005O16Rik	-0.0571549	0.0234953	0.217482
2450148	2410005O16Rik	-0.0301341	0.0601625	0.342612
2350408	2410005O16Rik	-0.0343356	0.224732	0.60608
6220358	2410006F04Rik	-0.011747	0.701688	0.904754
2570735	2410006H16Rik	-0.0391864	0.10419	0.439153
5340037	2410008A19Rik	-0.0601901	0.0143289	0.168526
7040181	2410008K03Rik	-0.0145718	0.470035	0.793985
2490768	2410012H22Rik	0.0113556	0.725722	0.912924
1110369	2410012M07Rik	-0.0034945	0.852467	0.957523
2000095	2410013I23Rik	0.0155523	0.466412	0.792031
1690204	2410014A08Rik	-0.000459671	0.972177	0.992323
70703	2410014A08Rik	-0.0390773	0.313715	0.691194
7570465	2410014A08Rik	-0.0242032	0.490222	0.805726
4480474	2410014A08Rik	-0.0473439	0.144413	0.504915
6480128	2410015A16Rik	0.0267777	0.328384	0.702853
4590010	2410015C20Rik	-0.0365021	0.229747	0.61055
3830288	2410015M20Rik	0.0222178	0.69849	0.903666
1980446	2410015N17Rik	-0.209838	0.00331671	0.0812419
3890259	2410016F01Rik	0.0436733	0.19395	0.571241
5560577	2410016F19Rik	-0.00683671	0.568821	0.847834
2340470	2410016F19Rik	0.0298089	0.239289	0.620895
670112	2410016O06Rik	-0.0506479	0.287655	0.668172
6250370	2410016O06Rik	0.011013	0.757353	0.925109
1580273	2410017I17Rik	-0.0406641	0.339904	0.711479
6220133	2410017P07Rik	-0.0534579	0.0687492	0.364119
4880296	2410017P09Rik	-0.0184575	0.676074	0.894489
3940735	2410017P09Rik	-0.0163042	0.45477	0.78586
6280630	2410018C17Rik	-0.0395103	0.188945	0.564792
3780066	2410018C20Rik	-0.00673005	0.814194	0.944062
5050747	2410018E23Rik	0.0108432	0.523974	0.824665
6940048	2410018G20Rik	-0.113078	0.00637196	0.112189
6280408	2410018G20Rik	-0.0895531	0.0685356	0.363679
3290372	2410018I08Rik	-0.0131589	0.433544	0.771817
4480753	2410018L13Rik	0.0229142	0.24192	0.623817
160204	2410018L13Rik	-0.000881404	0.966025	0.990438
5490195	2410018M08Rik	-0.151489	0.0497235	0.31327
7210095	2410019G02Rik	0.00749522	0.776116	0.930554
5420725	2410022L05Rik	-0.0228104	0.238751	0.620483
7100241	2410022M11Rik	-0.0062117	0.753791	0.923662
7200064	2410024N13Rik	-0.0188573	0.373769	0.73621
4670689	2410025L10Rik	-0.0586399	0.20503	0.583719
2340673	2410025L10Rik	-0.0183536	0.380161	0.740709
6840292	2410026K10Rik	0.0279128	0.388952	0.745842
1850707	2410030I24Rik	-0.0051533	0.698174	0.903491
4540209	2410041F14Rik	-0.0159883	0.273199	0.654436
2760131	2410042D21Rik	0.0179268	0.635707	0.87721
7560132	2410042D21Rik	-0.0192912	0.435771	0.773074
6560468	2410042D21Rik	0.017236	0.255407	0.637582
7000341	2410044A07Rik	-0.00140911	0.932347	0.980873
5900554	2410051C13Rik	0.0175843	0.189734	0.565817
3060176	2410066E13Rik	0.0142346	0.547695	0.836873
6450475	2410072D24Rik	0.0376376	0.404687	0.755157
2060600	2410075B13Rik	-0.0509214	0.139126	0.49714
1400414	2410076I21Rik	-0.0505088	0.302972	0.682735
5490414	2410078J06Rik	-0.00210443	0.921689	0.978793
4060270	2410078J06Rik	-0.00340733	0.868671	0.962878
7570523	2410080H04Rik	-0.0233951	0.0666579	0.359042
6760092	2410080I02Rik	-8.26716e-05	0.996248	0.998804
2490437	2410081M15Rik	0.00205606	0.965759	0.990395
770722	2410081M15Rik	0.0482587	0.0511712	0.317757
7200730	2410088K16Rik	0.0147938	0.539997	0.832396
5050397	2410089E03Rik	-0.0125032	0.603192	0.863321
7040739	2410089E03Rik	-0.0125578	0.475835	0.797303
5560273	2410091C18Rik	-0.001284	0.926725	0.979473
1340519	2410091C18Rik	0.0132877	0.424469	0.766093
4880376	2410091C18Rik	-0.000432134	0.990414	0.997618
4610091	2410091N08Rik	-0.0269421	0.368487	0.732348
1980068	2410095B20Rik	-0.0119197	0.451065	0.783696
5220113	2410098H20Rik	-0.0215525	0.254171	0.636354
3060577	2410116G06Rik	-0.028709	0.0865214	0.403411
4920397	2410116I05Rik	-0.0130545	0.407701	0.756421
3520739	2410124H12Rik	-0.00746223	0.373358	0.736069
4180201	2410127L17Rik	0.0104632	0.397729	0.75098
4730463	2410127L17Rik	0.000478148	0.979158	0.994269
6400327	2410127L17Rik	-0.0181142	0.246057	0.628401
150315	2410127L17Rik	0.0198742	0.491501	0.806273
4210397	2410129H14Rik	0.0215454	0.0665095	0.358697
3930202	2410129H14Rik	0.0334212	0.449091	0.782247
7380240	2410131K14Rik	-0.0200334	0.23593	0.617416
4060296	2410131K14Rik	-0.003802	0.902784	0.974306
3420131	2410137M14Rik	-0.0299397	0.0642996	0.353206
4040040	2410142K10Rik	-0.00802821	0.677159	0.894946
2370053	2410146L05Rik	0.0198044	0.30252	0.68243
2570270	2410152H17Rik	-0.00168079	0.915303	0.976959
6110424	2410153K17Rik	-0.00665006	0.752983	0.92325
840280	2410157M17Rik	0.00946566	0.670796	0.892155
1780491	2410164B09Rik	-0.0406943	0.0115398	0.151988
460390	2410166I05Rik	-0.00623435	0.867363	0.962552
7040093	2410170E21Rik	0.0188591	0.479766	0.799923
6580343	2410170E21Rik	0.0160075	0.477614	0.798451
4880020	2410187C16Rik	-0.0419022	0.000402299	0.0301598
6940239	2410187C16Rik	-0.0200614	0.266099	0.648157
1090634	2500001D14Rik	0.023692	0.565925	0.845985
7560204	2500001H09Rik	-0.0542255	0.203239	0.582437
3370091	2500001N03Rik	-0.0391517	0.0343405	0.263242
5490767	2500002A22Rik	0.0246364	0.147709	0.510722
1030280	2500002E12Rik	0.00740066	0.577358	0.851908
1740445	2500002G23Rik	-0.0615649	0.0786812	0.387173
4280445	2500002L14Rik	0.0528662	0.452535	0.784252
4250253	2500003M10Rik	-0.062741	0.0113829	0.151108
7610594	2500003M10Rik	-0.060457	0.0930424	0.417837
160008	2500003M10Rik	-0.055301	0.0763404	0.381387
1780730	2500003M10Rik	-0.0387258	0.34962	0.718117
2850307	2500004H21Rik	-0.0910012	0.02211	0.210726
4560673	2510002A14Rik	0.024066	0.222022	0.603154
1090630	2510002D24Rik	0.0116139	0.311784	0.689827
6560296	2510002J07Rik	0.230193	0.0163273	0.180102
610593	2510003D18Rik	-0.0079965	0.793132	0.936391
3800091	2510003E04Rik	0.0954555	0.0566262	0.332438
4670092	2510006D16Rik	-0.047948	0.329028	0.70325
1190176	2510008P16Rik	0.0334238	0.206175	0.584693
7610239	2510009E07Rik	0.168028	0.005427	0.104127
2260487	2510009E07Rik	0.0421098	0.216493	0.596834
870370	2510009E07Rik	0.0964826	0.00969967	0.139388
6110474	2510010F15Rik	0.102242	0.0768821	0.382614
6290193	2510010K19Rik	-0.00167823	0.926048	0.979108
2810767	2510012J08Rik	-0.0500856	0.00844845	0.130159
5910463	2510012J08Rik	-0.00327295	0.929551	0.980156
3130224	2510016D11Rik	-0.0264791	0.385255	0.743499
6770300	2510022D24Rik	-0.0437668	0.382125	0.741949
290463	2510025K24Rik	-0.00368863	0.868398	0.962781
6590358	2510039O18Rik	0.00107807	0.976897	0.993595
2760494	2510040D07Rik	-0.0884475	0.000732394	0.0401287
1110079	2510042H12Rik	0.197133	0.115411	0.458695
7150372	2510047L19Rik	-0.00264174	0.872362	0.963966
5260044	2510048L02Rik	-0.0257567	0.36834	0.732239
270719	2510049I19Rik	-0.0323128	0.22115	0.602117
2070706	2510049I19Rik	-0.00876796	0.749663	0.921551
1110452	2510049J12Rik	0.045895	0.318993	0.695818
4560280	2600001B17Rik	-0.0366374	0.154934	0.52048
2940129	2600001G24Rik	0.00454268	0.585157	0.855355
150646	2600005C20Rik	-0.0909771	0.0833661	0.397378
1340497	2600005J22Rik	0.00860539	0.66017	0.887327
7210008	2600006K01Rik	-0.0306444	0.130433	0.483831
1240603	2600006L11Rik	0.018102	0.30407	0.683726
4560470	2600009E05Rik	-0.080319	0.0347243	0.264705
650184	2600009P04Rik	0.00219122	0.851774	0.957384
620066	2600010E01Rik	-0.0182426	0.310256	0.688358
6290730	2600010L24Rik	0.0101011	0.689461	0.900112
3850768	2600011C06Rik	0.0155218	0.62732	0.874021
4920358	2600011C06Rik	-0.00244379	0.910321	0.976103
7150332	2600011C06Rik	-0.0395082	0.4316	0.770789
3890762	2600011E07Rik	-0.228941	0.00769563	0.123833
150070	2600013E07Rik	-0.0084486	0.677503	0.895147
1990348	2600014M03Rik	-0.0202635	0.429009	0.769248
1050301	2610001C07Rik	-0.0404871	0.0383843	0.27706
990619	2610001E17Rik	-0.0285183	0.129552	0.482436
3890240	2610001J05Rik	-0.0189852	0.458632	0.787938
4890561	2610001J05Rik	0.0480307	0.0533285	0.323869
1340458	2610002B11Rik	0.00138152	0.928726	0.979819
2070328	2610002D18Rik	0.00479183	0.863321	0.961169
5050445	2610002J02Rik	0.0713898	0.114907	0.457818
5870594	2610002M06Rik	0.0171949	0.662822	0.888572
5270204	2610003J06Rik	-0.106798	0.0428889	0.291451
580398	2610005M20Rik	0.0044927	0.809878	0.942652
5220608	2610008E11Rik	-0.0240566	0.218123	0.598632
430377	2610008E11Rik	-0.00147328	0.933039	0.981071
3850097	2610009E16Rik	-0.0718235	0.321452	0.697534
3120370	2610009I02Rik	-0.0911493	0.0570986	0.333369
2140376	2610009O05Rik	0.00768447	0.710197	0.907598
4850427	2610010A15Rik	-0.0410122	0.203108	0.582344
50427	2610010G17Rik	-0.00144869	0.914357	0.976863
4120156	2610011C24Rik	-0.0325503	0.157428	0.52369
2810768	2610011E03Rik	-0.0159635	0.358729	0.724838
1580754	2610014I16Rik	-0.0589643	0.0430171	0.291858
3710301	2610015J01Rik	-0.0188436	0.512493	0.818537
4260068	2610016A17Rik	-0.0433401	0.0984149	0.427738
3190162	2610016C23Rik	0.0208171	0.358893	0.72504
1240338	2610016D08Rik	0.00939375	0.645673	0.88163
130630	2610016F04Rik	0.034626	0.348194	0.71723
2260086	2610017A06Rik	-0.0101071	0.566394	0.846236
2510373	2610017G09Rik	-0.0131385	0.539551	0.832141
6280475	2610017I09Rik	-0.0408602	0.272533	0.653965
7650348	2610018G03Rik	0.0307943	0.218211	0.598746
2260221	2610018G03Rik	0.00529429	0.833585	0.951385
7650632	2610018I05Rik	0.0215426	0.211683	0.591105
7150360	2610019A05Rik	-0.00306824	0.868058	0.962616
2470309	2610019E17Rik	-0.108178	0.0964165	0.424362
5390706	2610019N13Rik	-0.0456722	0.100303	0.431856
2970100	2610019N19Rik	0.0742884	0.180608	0.554373
2490050	2610019P18Rik	0.00498366	0.870564	0.96338
3120221	2610020C11Rik	-0.106631	0.0217966	0.209522
4760095	2610020H08Rik	-0.0150165	0.52959	0.827128
6110328	2610020H08Rik	-0.0128839	0.633499	0.876822
1260661	2610020H08Rik	-0.00738543	0.780349	0.932366
5090136	2610020J05Rik	-0.00887355	0.321631	0.697534
450022	2610020O08Rik	-0.0623323	0.0697066	0.366568
6370563	2610020O08Rik	-0.0614879	0.018682	0.194379
380491	2610021A01Rik	-0.00587329	0.734037	0.915519
3870017	2610021I23Rik	-0.0307606	0.0511569	0.317711
1780386	2610021J01Rik	0.00894192	0.569923	0.848259
4150131	2610021K21Rik	0.0502279	0.00981509	0.140598
5310209	2610021K21Rik	0.0153689	0.491282	0.806248
2350470	2610021K21Rik	0.0176429	0.265071	0.647067
5260093	2610022G08Rik	-0.016043	0.391836	0.747654
3120424	2610024B07Rik	0.067427	0.0277779	0.236341
3170500	2610024E20Rik	0.0331104	0.390756	0.746885
2710270	2610024G14Rik	-0.0760584	0.000782565	0.0413964
1110477	2610024G14Rik	-0.0359004	0.205858	0.584508
10019	2610024G14Rik	-0.0269578	0.385412	0.743648
6100132	2610024H22Rik	0.0731973	0.0102491	0.143371
4220553	2610024M03Rik	0.0736924	0.0997062	0.430719
510768	2610024N24Rik	-0.0600604	0.00426613	0.0921634
5560494	2610027C15Rik	0.138934	0.0063125	0.111641
6660040	2610027F03Rik	-0.0283912	0.217713	0.598232
4810524	2610027L16Rik	-0.0805855	0.0505665	0.315734
5820598	2610028A01Rik	0.0200292	0.397238	0.750821
3420681	2610028E06Rik	0.0157891	0.227731	0.608945
3370204	2610028F08Rik	-0.0114831	0.551977	0.838421
4120685	2610028H07Rik	-0.0438195	0.133846	0.489714
6450544	2610028H24Rik	-0.00892884	0.67871	0.895888
240097	2610028H24Rik	-0.00828466	0.428933	0.769248
1980246	2610029G23Rik	0.00432852	0.86758	0.962552
240327	2610029G23Rik	-0.0159097	0.40048	0.752746
1580097	2610029G23Rik	0.0616331	0.0124257	0.15686
5270039	2610029I01Rik	-0.0113342	0.380665	0.740958
2970274	2610029J22Rik	0.0104288	0.594944	0.85978
6130132	2610029K11Rik	-0.0949264	0.00747567	0.121621
670398	2610030H06Rik	-0.0216262	0.148574	0.511877
7050674	2610030H06Rik	-0.017225	0.689423	0.900112
1660273	2610034B04Rik	0.02567	0.194258	0.571518
6650703	2610034B18Rik	-0.0305028	0.264276	0.646358
6380075	2610034E13Rik	0.0288974	0.0423497	0.289804
1030091	2610034E13Rik	-0.0318762	0.0698888	0.36688
990156	2610034E18Rik	0.00880846	0.796483	0.937726
2850369	2610034M16Rik	-0.0419323	0.417798	0.762721
5290349	2610034M16Rik	-0.0306236	0.112138	0.453268
1090044	2610035D17Rik	-0.0119255	0.547146	0.836445
5490685	2610036A22Rik	-0.0153154	0.331188	0.704824
2070605	2610036D13Rik	0.024606	0.351175	0.719527
[truncated: 43,282 more rows]
