# Supplementary material for: The Transcriptomic Signature Of Disease Development And Progression Of Nonalcoholic Fatty Liver Disease
Source: Sci Rep. 2017 Dec 8;7:17193. doi: 10.1038/s41598-017-17370-6 (PMC5722878; doi:10.1038/s41598-017-17370-6)
Supplement: Supplementary file 5 — Supplementary Excel Sheet S4 [file 41598_2017_17370_MOESM5_ESM.xlsx]

## Sheet: all data
Probe	Gene	LogR 52 wk	pval 52 wk	fdr 52 wk
2680669	42430	0.161089	0.0321364	0.339596
4390274	42430	0.0116428	0.416656	0.807791
2490630	42431	-0.0339537	0.14027	0.573183
5860653	42431	-0.0224408	0.337396	0.760359
460161	42432	0.0133211	0.346851	0.765613
3420026	42433	-0.00746703	0.61111	0.893326
4060689	42433	-0.0160388	0.265637	0.708048
780338	42435	0.0623694	0.353948	0.77006
4810372	42435	-0.0238016	0.721642	0.929157
7210379	42435	-0.0406976	0.558182	0.873361
5360148	42436	0.000321412	0.989992	0.997563
870131	42436	0.02635	0.566191	0.876772
5560561	42437	0.0183733	0.788739	0.949644
360767	42439	-0.0311354	0.276676	0.716836
450563	42614	0.0111859	0.649162	0.90635
4010477	42615	0.109036	0.00120853	0.112025
4010195	42615	0.0011766	0.922909	0.983547
4010152	42616	-0.0162101	0.398998	0.797978
7610519	42616	0.0112854	0.444158	0.820782
1710369	42616	0.00538759	0.783932	0.948543
4230307	42617	0.00177391	0.915344	0.982173
1850041	42618	-0.0474884	0.00175437	0.125141
650139	42618	-0.004533	0.852217	0.966514
2680370	42619	-0.0135197	0.591252	0.886212
5260762	42619	0.0219807	0.239729	0.686383
4150398	42619	-0.0145412	0.554421	0.872136
630152	42619	0.00528257	0.799171	0.951674
2340519	42619	0.0478691	0.135691	0.567688
4200689	42620	-0.00416312	0.862759	0.969952
60397	42620	-0.00312295	0.797278	0.951434
1110192	42620	0.0273779	0.0734647	0.461122
4850091	42621	0.0508852	0.113079	0.535766
730458	42622	-0.0227594	0.618987	0.89611
770592	42623	0.0277294	0.330342	0.755042
1240487	42623	-0.0334522	0.183145	0.630489
2810634	42624	0.0891529	0.433171	0.815094
1940279	42625	0.0222474	0.110947	0.532065
7560201	42627	0.00563891	0.718845	0.928561
670161	42628	0.106845	0.072759	0.460268
2680487	42628	0.0264105	0.419771	0.809216
3130400	381484	0.117223	0.0154696	0.266558
4760672	382044	-0.0927206	0.288062	0.725378
3400192	382044	0.0300199	0.293118	0.73007
1850730	620807	-0.261597	0.039186	0.36878
4560543	732482	-0.00167694	0.957304	0.991465
1260731	100041294	0.0266663	0.37995	0.786939
4890630	100041294	0.00442138	0.882336	0.974274
6840722	91304300000	-0.0191552	0.267567	0.709095
5810086	9330167000000	0.00690529	0.409114	0.803344
3520202	9330167000000	-0.036445	0.16908	0.612114
1050767	6.33051e+19	0.00906098	0.624267	0.898194
4150373	4.93242e+23	0.00957539	0.390624	0.793498
1410059	6.03044e+24	-0.1186	0.00521017	0.177151
6370382	4.93343e+26	-0.0414394	0.152595	0.589611
870465	0610005C13Rik	-0.0577124	0.322703	0.749541
3190307	0610005I04	-0.0181879	0.344615	0.764514
3120133	0610006I08Rik	-0.0157547	0.603257	0.890964
1940731	0610006I08Rik	0.0125165	0.391669	0.794174
2070673	0610006L08Rik	-0.0130954	0.298316	0.733812
1690678	0610007C21Rik	0.045415	0.212832	0.662674
2710446	0610007C21Rik	-0.0159601	0.504406	0.851985
4150678	0610007C21Rik	-0.0123268	0.450588	0.823502
6550717	0610007J10Rik	-0.173123	0.158841	0.598574
7160600	0610007L01Rik	0.00197816	0.915623	0.982239
2810427	0610007L01Rik	-0.0152078	0.161902	0.602738
3520577	0610007L01Rik	0.0443562	0.396851	0.796464
6180301	0610007N19Rik	0.162188	0.0111258	0.239153
3850678	0610007N19Rik	0.0494113	0.0176845	0.276729
2000424	0610007N19Rik	-0.0230701	0.0408252	0.374992
4610239	0610007P08Rik	0.00195222	0.884967	0.974874
6900500	0610007P08Rik	-0.0208544	0.333858	0.757842
2120736	0610007P08Rik	-0.00966628	0.628419	0.899283
5420050	0610007P08Rik	-0.00882711	0.75254	0.938397
4150367	0610007P14Rik	-0.0160347	0.337049	0.760284
4490064	0610007P14Rik	-0.277001	0.0110443	0.238027
1230730	0610007P14Rik	-0.265402	0.00443279	0.166989
3870091	0610007P22Rik	0.0254317	0.222945	0.67225
1070170	0610007P22Rik	-0.116295	0.00623802	0.18985
6590561	0610007P22Rik	0.00391021	0.801504	0.952691
2630593	0610008C08Rik	-0.0210943	0.279687	0.719452
4540673	0610008F07Rik	-0.366891	0.0152165	0.26502
1170687	0610009B14Rik	-0.0553283	0.0480267	0.398637
6280440	0610009B22Rik	0.00353432	0.923109	0.983647
6290215	0610009D07Rik	0.0103036	0.42688	0.81261
6450369	0610009D07Rik	-0.0437849	0.00271898	0.140867
3060092	0610009D07Rik	-0.038483	0.252816	0.697355
110403	0610009J05Rik	-0.0490314	0.261655	0.704436
6450296	0610009L18Rik	0.0140128	0.71463	0.927413
3390392	0610009O04Rik	0.00676427	0.761624	0.941243
2900228	0610009O20Rik	-0.109095	0.00673713	0.195303
3190008	0610010D20Rik	-0.191515	0.0237971	0.304777
2850424	0610010D20Rik	-0.161832	0.0275049	0.322404
7510674	0610010D24Rik	-0.000813246	0.951325	0.99003
3390088	0610010E21Rik	-0.0317924	0.428792	0.813327
7160209	0610010E21Rik	0.00168157	0.871737	0.97207
7650470	0610010F05Rik	0.0175268	0.461028	0.830683
5290564	0610010F05Rik	-0.0236736	0.467574	0.834168
830088	0610010F05Rik	-0.0158572	0.311212	0.742868
3360209	0610010F05Rik	0.0273059	0.444446	0.820826
3990427	0610010I05Rik	0.0553524	0.431327	0.814357
1500400	0610010K06Rik	0.0287934	0.28223	0.721688
1570091	0610010K06Rik	0.0538063	0.00922483	0.219847
2690324	0610010K14Rik	-0.0176084	0.629592	0.899604
5270551	0610011B16Rik	0.00662959	0.71225	0.92684
2230674	0610011F06Rik	-0.108895	0.0149118	0.263275
5910240	0610011I19Rik	-0.114962	0.0480476	0.398637
1710201	0610011L14Rik	0.0265098	0.0878753	0.490155
6900731	0610012A05Rik	-0.00927379	0.694262	0.922079
360544	0610012D14Rik	-0.21066	0.000301455	0.0800977
3190202	0610012D14Rik	-0.159474	0.00714689	0.198372
5700132	0610012G03Rik	-0.0254846	0.40766	0.802769
3460754	0610012H03Rik	0.0594342	0.0106378	0.233947
4260014	0610012H03Rik	0.064145	0.322356	0.749234
5900646	0610013E23Rik	-0.00398641	0.867406	0.971036
430280	0610025G21Rik	0.0155859	0.120742	0.546352
1980110	0610025J13Rik	0.0183907	0.307992	0.741266
4890184	0610025J13Rik	-0.0021359	0.911354	0.98138
6270482	0610025P10Rik	-0.0314023	0.095499	0.50289
6280719	0610030E20Rik	-0.0379558	0.0282099	0.324719
2100092	0610030E20Rik	-0.122215	0.02607	0.31543
6510338	0610030E20Rik	-0.159464	0.000876342	0.103338
2190551	0610030E20Rik	-0.0880023	0.0267063	0.318926
1340356	0610030G03Rik	-0.0373874	0.0967499	0.505044
5260669	0610030P10Rik	-0.0657036	0.0370433	0.360955
2070347	0610031G08Rik	-0.177237	0.00167204	0.12313
5810243	0610031J06Rik	0.053336	0.336234	0.759503
540041	0610031J06Rik	0.0431145	0.256309	0.700453
3800215	0610031J06Rik	0.0566182	0.154476	0.592543
3400750	0610033M06Rik	0.0220541	0.0596042	0.428019
6060528	0610035N01Rik	-0.0156836	0.361828	0.77513
1980367	0610037B23Rik	-3.90291e-05	0.998191	0.999442
5270753	0610037D15Rik	-0.0306073	0.240988	0.687168
3840519	0610037L13Rik	-0.0417442	0.241262	0.687286
2070564	0610037L13Rik	0.0043993	0.868491	0.971303
5820128	0610037M15Rik	0.125886	0.0189562	0.284015
6480132	0610037P05Rik	0.0540792	0.0192362	0.286147
6860170	0610037P05Rik	0.0122913	0.333356	0.757331
3130332	0610038B21Rik	0.0144744	0.328946	0.754301
6760408	0610038D11Rik	-0.0374531	0.048768	0.400516
3990307	0610038F07Rik	0.0281204	0.293885	0.730814
4250086	0610038F15Rik	-0.0320721	0.16784	0.610831
5340379	0610039K10Rik	-0.00323637	0.809379	0.954907
7330743	0610040B10Rik	-0.0600277	0.0792152	0.472823
4920632	0610040J01Rik	0.0360632	0.157485	0.596544
940634	0610040O15Rik	-0.0245349	0.116601	0.540941
1090500	0610041E09Rik	0.0151055	0.330266	0.754986
1010484	0610042C05Rik	-0.00988603	0.694194	0.922079
6450504	0710001C05Rik	-0.0230044	0.391929	0.794174
2810369	0710001D07Rik	-0.0372227	0.241748	0.688168
7560368	0710007C18Rik	-0.00334079	0.86959	0.971621
650181	0710007G10Rik	-0.0336782	0.353964	0.77006
4730195	0710007J16Rik	-0.0216068	0.0569332	0.422968
3940468	0910001A06Rik	0.0404853	0.0567046	0.422646
1260746	0910001A06Rik	-0.0147111	0.257222	0.701389
2140102	0910001A06Rik	0.0701295	0.012536	0.248747
6550632	0910001L09Rik	-0.065993	0.0167126	0.272933
4050747	0910001L17Rik	0.0176196	0.321169	0.748266
6590519	1010001D01Rik	0.0100801	0.678301	0.917216
5390523	1010001I08Rik	-0.00557008	0.738808	0.934055
1570465	1010001N08Rik	-0.00370116	0.903234	0.978932
3390376	10181072_290	-0.0285941	0.225834	0.674178
6200685	1100001E04Rik	0.0328914	0.147967	0.583567
460068	1100001F19Rik	0.0566161	0.225635	0.673989
1300707	1100001G20Rik	-0.0156049	0.851354	0.966174
6280161	1100001H23Rik	0.0308395	0.0408448	0.375075
1240379	1100001I19Rik	0.0182614	0.449718	0.822995
1300243	1100001J08Rik	-0.0574273	0.136422	0.56845
4060458	1100001L02Rik	0.0191452	0.29874	0.734139
2810592	1110001A07Rik	-0.00349844	0.840292	0.964441
990301	1110001A07Rik	0.0320611	0.230476	0.678644
3870437	1110001C20Rik	-0.0211764	0.393798	0.795342
6940487	1110001C23Rik	0.0401504	0.356489	0.771349
3310136	1110001D15Rik	-0.00420489	0.614523	0.894412
4670014	1110001D15Rik	0.012021	0.290171	0.727594
4120017	1110001J03Rik	-0.167897	0.00706982	0.197855
4280025	1110001N06Rik	-0.0356555	0.212587	0.662364
520577	1110001N06Rik	0.00490313	0.875628	0.973026
7000301	1110001P04Rik	-0.0220811	0.584241	0.883039
2000041	1110002B05Rik	0.0622392	0.132896	0.564243
4150427	1110002D22Rik	-0.0305488	0.114802	0.538355
1770326	1110002E22Rik	-0.0411713	0.0484017	0.399223
6510095	1110002E23Rik	-0.00085187	0.965973	0.994064
6020189	1110002H13Rik	0.00386667	0.833097	0.962062
4570707	1110002H13Rik	0.0205714	0.289758	0.727101
3850482	1110002L01Rik	0.0123916	0.324147	0.75047
5720674	1110002L01Rik	0.0242565	0.158034	0.597575
2940201	1110002N22Rik	0.0113167	0.627423	0.899009
6110577	1110003E01Rik	0.0537974	0.18174	0.628092
5890408	1110003E08Rik	0.0102358	0.473918	0.836856
1230433	1110003F05Rik	0.0175243	0.583292	0.882667
1570554	1110003O08Rik	-0.0946711	0.597563	0.888714
4830114	1110003P22Rik	0.0264062	0.331256	0.755699
6580059	1110004E09Rik	-0.0016573	0.913283	0.981791
5810010	1110004F10Rik	-0.000338745	0.983037	0.995847
4670685	1110004P21Rik	-0.0636179	0.296558	0.732482
2190097	1110005A03Rik	0.018894	0.464541	0.832286
7650333	1110005A23Rik	-0.00860553	0.74308	0.935438
1230678	1110005A23Rik	-0.0850255	0.028447	0.325785
4810746	1110005F07Rik	-0.224926	0.0956252	0.503021
6900148	1110006E14Rik	-0.0405402	0.0161276	0.2696
4640743	1110006G06Rik	-0.0547113	0.0973993	0.506126
1170373	1110006G14Rik	-0.0766082	0.0939925	0.501361
6250025	1110006O17Rik	-0.00500162	0.657506	0.909301
7200491	1110007A13Rik	0.0218825	0.264125	0.706551
1400324	1110007A13Rik	0.00846117	0.783655	0.948543
2060520	1110007A13Rik	-0.0751513	0.0174962	0.276516
6290022	1110007B02Rik	-0.000106287	0.992666	0.998028
3120307	1110007C09Rik	6.19888e-06	0.999689	0.99991
2140408	1110007F05Rik	0.00140686	0.922304	0.98352
3310286	1110007H17Rik	-0.0022965	0.89696	0.977766
7610575	1110007L15Rik	-0.0130919	0.689548	0.921229
5890424	1110007L15Rik	-0.034778	0.0797747	0.473569
2680612	1110007L15Rik	-0.0802891	0.0653273	0.442721
5270747	1110007L15Rik	-0.0979087	0.0647391	0.441683
1110435	1110007M04Rik	0.0987447	0.313299	0.743805
5390605	1110008B24Rik	0.0129539	0.633655	0.900625
1450100	1110008F13Rik	0.0323419	0.323607	0.75012
4670044	1110008F13Rik	0.0155949	0.718765	0.928561
2600605	1110008J03Rik	-0.0291526	0.167469	0.610513
6400427	1110008J03Rik	-0.0274693	0.254428	0.698695
6560020	1110008J03Rik	0.0197526	0.446074	0.821744
4260603	1110008L16Rik	-0.0719437	0.0896592	0.493415
4780504	1110008L16Rik	0.0126364	0.291929	0.729258
1050673	1110008P14Rik	-0.0484992	0.323541	0.7501
7650255	1110011C06Rik	-0.0107392	0.69513	0.922433
6180736	1110012D08Rik	-0.0729523	0.000582023	0.0900279
2070707	1110012F10Rik	-0.0726645	0.0476566	0.397368
2000739	1110012J17Rik	-0.029537	0.08989	0.49379
7040445	1110012L19Rik	0.00387378	0.763876	0.941796
6280639	1110012L19Rik	0.00212011	0.903032	0.97889
5870044	1110012N22Rik	0.0311859	0.0445832	0.388048
2140450	1110012O05Rik	-0.071178	0.260682	0.703495
6380242	1110013L07Rik	-0.0165714	0.529985	0.861693
3400647	1110013L07Rik	-0.00140064	0.942048	0.987224
4290390	1110014C03Rik	0.0251856	0.405799	0.80211
4730671	1110014J17Rik	-0.0335096	0.237865	0.684906
7610358	1110014N23Rik	0.00401006	0.844206	0.964935
4060598	1110014N23Rik	-0.00411756	0.758415	0.940509
5690242	1110014N23Rik	-0.0590881	0.0731505	0.461011
4560731	1110014O20Rik	-0.000326347	0.995472	0.998737
2100632	1110015C02Rik	-0.00803998	0.546694	0.86803
2350647	1110015M06Rik	-0.00860558	0.638117	0.902241
1070301	1110015M06Rik	0.00091114	0.957877	0.991624
4670553	1110017D15Rik	0.0047437	0.785545	0.948735
4920121	1110017D15Rik	-0.0158252	0.0914619	0.496462
540274	1110017D15Rik	0.000667548	0.972252	0.994776
5360358	1110017F19Rik	-0.0524649	0.00888432	0.216269
4590551	1110017I16Rik	0.00721037	0.592563	0.886403
3420075	1110018G07Rik	0.074965	0.176032	0.620954
630064	1110018H23Rik	0.0200338	0.245597	0.691726
6560424	1110018J18Rik	-0.0329655	0.170959	0.61523
6560458	1110018J18Rik	0.00883436	0.544741	0.867678
6940296	1110018J23Rik	-0.112285	0.0625977	0.435957
730162	1110018M03Rik	-0.00963948	0.501127	0.849754
1690192	1110018N20Rik	-0.0547585	0.0481796	0.398757
3780019	1110019B22Rik	0.014371	0.304417	0.738326
3420279	1110019K23Rik	-0.0290972	0.102226	0.515352
1980274	1110019N10Rik	-0.0158107	0.620489	0.896816
780041	1110019N10Rik	0.00834675	0.786452	0.948771
7380692	1110020A21Rik	-0.0196397	0.152635	0.589614
3130703	1110020C03Rik	0.0101766	0.676069	0.916286
2120646	1110020C17Rik	0.0115267	0.421034	0.809714
1230349	1110020G09Rik	0.0361616	0.00514906	0.176285
4610066	1110020G09Rik	0.0160701	0.696432	0.922809
3870463	1110020N13Rik	-0.0823914	0.00794854	0.206737
870382	1110020P15Rik	-0.0224641	0.474616	0.837056
5290475	1110020P15Rik	-0.0239994	0.384477	0.789439
1190500	1110021J02Rik	-0.0957041	0.0707169	0.456408
2630364	1110021L09Rik	-0.0364476	0.221315	0.67068
2760504	1110021P09Rik	0.0220392	0.131901	0.5625
5810161	1110025H03Rik	0.0133918	0.429874	0.813657
940189	1110025L11Rik	0.0220959	0.292402	0.729551
2750255	1110027O12Rik	0.0188584	0.287131	0.724928
6020209	1110028A07Rik	-0.0453163	0.528762	0.861693
3400402	1110028C15Rik	0.00524189	0.72927	0.931296
3870279	1110028F11Rik	0.022543	0.670051	0.914379
3390148	1110029I05Rik	-0.12402	0.0155	0.266558
1820162	1110029I05Rik	0.0208472	0.405109	0.801631
2060377	1110029L17Rik	0.0433679	0.29848	0.733818
6110301	1110031B06Rik	-0.0179132	0.253677	0.697876
1850059	1110031B11Rik	0.011518	0.518669	0.857944
7320762	1110031I01Rik	-0.00830867	0.849822	0.965899
1400189	1110031I02Rik	-0.0512633	0.24837	0.693715
650762	1110032A03Rik	-0.00789449	0.674453	0.915728
7570605	1110032A04Rik	0.0185245	0.195086	0.642932
1300500	1110032A13Rik	-0.0520581	0.0575968	0.424
3710678	1110032A13Rik	-0.12854	0.0064512	0.192562
1300326	1110032D16Rik	0.00699823	0.748271	0.936985
1660376	1110032E23Rik	0.00657253	0.798759	0.951621
2750193	1110032E23Rik	0.015133	0.400827	0.79857
5700762	1110032F04Rik	0.00423756	0.692174	0.921775
1820577	1110033C18Rik	-0.0281106	0.187043	0.634655
60274	1110033F04Rik	0.0146169	0.343134	0.763025
6250703	1110033K02Rik	-0.0390513	0.226784	0.675022
1470100	1110033K02Rik	-0.0570493	0.0123618	0.247788
3520037	1110033L15Rik	-0.016012	0.182018	0.628486
3420048	1110033M05Rik	0.0403035	0.17602	0.620954
1050102	1110033M05Rik	-0.0146512	0.20841	0.656624
540653	1110033O09Rik	-0.0263376	0.0508984	0.406976
10707	1110034A24Rik	-0.0257415	0.265716	0.70805
7550494	1110034A24Rik	-0.0337133	0.189643	0.637885
150382	1110034B05Rik	-0.0279687	0.179491	0.624667
3400725	1110034G24Rik	0.0457835	0.337265	0.760329
1110563	1110034O24Rik	-0.0851953	0.00493486	0.173915
580725	1110035H17Rik	-0.0323349	0.24907	0.694355
6450592	1110036D12Rik	0.039654	0.384441	0.789439
990128	1110036O03Rik	0.0153174	0.266204	0.708549
5270376	1110037F02Rik	0.00190716	0.901034	0.978431
270494	1110037F02Rik	-0.0101698	0.785946	0.948747
5080086	1110037J23Rik	-0.0107762	0.330028	0.7549
1090270	1110037P13Rik	-0.0618429	0.00833798	0.210335
6060228	1110038B12Rik	-0.0577761	0.0768319	0.468284
5560102	1110038D17Rik	-0.0137189	0.601189	0.889973
2690707	1110038D17Rik	-0.142586	0.0137665	0.255163
6130577	1110038F14Rik	0.0114826	0.686084	0.920412
7550192	1110038F14Rik	-0.0851432	0.0381517	0.365057
4060161	1110038G02Rik	0.020475	0.505478	0.852365
1440538	1110039B18Rik	0.000730848	0.983973	0.996045
870408	1110039B18Rik	-0.0759544	0.118151	0.543311
2760528	1110046J11Rik	-0.0165475	0.797209	0.951434
70088	1110048D14Rik	-0.0135095	0.389167	0.792304
3400048	1110049B09Rik	-0.0161892	0.163635	0.605461
7320193	1110049B09Rik	-0.00187829	0.943658	0.9878
450431	1110049B09Rik	-0.0266639	0.208671	0.656991
780332	1110049F12Rik	-0.0421531	0.0402556	0.372429
4060687	1110049F12Rik	-0.118946	0.0356987	0.35488
70491	1110049L02Rik	0.010797	0.495023	0.846936
2570014	1110049N09Rik	-0.0399336	0.0709263	0.456934
650360	1110050B14Rik	-0.0265611	0.14296	0.576077
1170239	1110051M20Rik	-0.0232066	0.299311	0.734716
2490358	1110051M20Rik	0.00517309	0.691059	0.921356
430176	1110051N18Rik	-0.00598545	0.715739	0.927502
5390037	1110054B14Rik	0.00467305	0.689231	0.921229
6840615	1110054H05Rik	-0.00399871	0.81401	0.956329
5820093	1110054O05Rik	-0.000126266	0.991674	0.997882
2710035	1110054O05Rik	-0.0151807	0.298235	0.733695
6980687	1110054O05Rik	0.0323203	0.0353041	0.353205
630398	1110054O05Rik	-0.0488271	0.420799	0.809714
3450358	1110054P19Rik	0.0100297	0.499006	0.848417
6450348	1110055N21Rik	-0.0178004	0.557183	0.873058
3360475	1110057K04Rik	-0.05634	0.342577	0.762534
2230091	1110057K04Rik	-0.0425034	0.291472	0.729258
290296	1110057K04Rik	-0.0232243	0.415765	0.807578
6280678	1110057P08Rik	-0.00173819	0.900898	0.978431
3370338	1110058L19Rik	0.0284596	0.308734	0.741566
520551	1110059E24Rik	0.0220935	0.230784	0.67885
4250343	1110059E24Rik	0.0600561	0.144369	0.578308
6520240	1110059G02Rik	0.0644789	0.17507	0.619906
4610128	1110059G10Rik	-0.0633401	0.00866177	0.213373
2350390	1110059H15Rik	0.00984216	0.664945	0.912516
1340088	1110059M19Rik	0.00189528	0.867155	0.970985
5910193	1110059P08Rik	0.00379863	0.835848	0.962687
240707	1110062G22Rik	0.0120016	0.590801	0.886212
150193	1110062M06Rik	-0.00449793	0.750032	0.937586
4050286	1110064P04Rik	0.0219272	0.384254	0.789316
5720546	1110065P20Rik	-0.0461675	0.0572428	0.4236
5700619	1110065P20Rik	-0.00507479	0.840233	0.964441
2030072	1110067B18Rik	-0.126232	0.0126524	0.249853
3420328	1110067D22Rik	-0.032468	0.320747	0.747986
6290762	1110067D22Rik	0.000411606	0.996132	0.998756
1260500	1110068E08Rik	0.0309181	0.395559	0.796145
2340433	1110069O07Rik	0.00719182	0.706166	0.925773
6280725	1110070O15Rik	-0.0817911	0.00541531	0.179351
4670386	1190002A17Rik	-0.0244915	0.28101	0.720584
5860692	1190002A23Rik	-0.00660937	0.574481	0.879854
4850324	1190002F15Rik	0.0537181	0.0224433	0.301042
2900373	1190002H23Rik	-0.0044457	0.673829	0.915414
4210669	1190002N15Rik	0.200753	0.000192162	0.0727255
5560576	1190002N15Rik	0.171702	0.00120253	0.112007
7210240	1190002N15Rik	-0.0130943	0.475556	0.837548
6660475	1190003J15Rik	-0.100185	0.0132472	0.252779
3890379	1190003K10Rik	-0.00576727	0.802597	0.952999
2060286	1190003M12Rik	-0.0191807	0.336081	0.759348
1690286	1190003M12Rik	-0.0135917	0.53971	0.866403
7160040	1190004M23Rik	0.00140011	0.939471	0.98666
6620037	1190005F20Rik	0.0119067	0.616504	0.895372
3840041	1190005F20Rik	-0.0222785	0.395328	0.796097
2230019	1190005I06Rik	-0.172537	0.00416636	0.162762
4150129	1190005N23Rik	-0.0573484	0.0315063	0.337482
1690553	1190007F08Rik	-0.230024	4.53575e-05	0.0489281
460228	1190007I07Rik	-0.0474418	0.374611	0.782884
7000689	1190008K20Rik	-0.0717364	0.0239841	0.305731
620037	1190009E20Rik	-0.0629551	0.0315108	0.337482
6400280	1190012C08Rik	-0.0230895	0.281171	0.720782
7610703	1190017O12Rik	-0.0398266	0.234467	0.682355
3940403	1190020E20Rik	-0.0341499	0.0292387	0.329595
7000114	1190020J12Rik	0.0155279	0.276529	0.716606
70687	1190028D05Rik	0.00897529	0.825919	0.960124
3610471	1190028F09	-0.0198844	0.429154	0.813327
5270100	1200002N14Rik	0.306571	0.00608316	0.188169
110181	1200003C05Rik	0.0453599	0.0767113	0.468238
2070682	1200003C05Rik	0.0466367	0.0720772	0.458646
1430068	1200003C05Rik	0.0105124	0.62417	0.898194
3450292	1200003E11Rik	-0.0214807	0.094312	0.501859
5550162	1200003I07Rik	-0.022176	0.576008	0.879996
2850082	1200003I07Rik	-0.0287686	0.491974	0.845526
6290397	1200003I07Rik	-0.020333	0.482841	0.840425
6020128	1200003I07Rik	-0.0208586	0.26606	0.708483
1980471	1200003I07Rik	-0.00177374	0.936601	0.986152
4280528	1200003I07Rik	0.00869365	0.71281	0.926936
3520386	1200003N10Rik	0.0332625	0.0516355	0.409325
4640682	1200007C13Rik	-0.00491009	0.787003	0.949036
2480220	1200008A14Rik	0.0186335	0.456097	0.827259
7380730	1200008A14Rik	-0.012768	0.252708	0.697246
4590253	1200008N06Rik	-0.0299995	0.0697724	0.453671
6040619	1200009F10Rik	0.033253	0.152897	0.590274
670356	1200009I06Rik	0.0618979	0.0898122	0.493782
6770673	1200009I06Rik	0.0408863	0.015947	0.268138
5420309	1200009O22Rik	0.0244188	0.515168	0.856583
6580086	1200011A11Rik	0.01044	0.352145	0.768865
5550719	1200011I18Rik	0.0253633	0.299884	0.734996
5570465	1200011M11Rik	-0.0826692	0.0158033	0.267211
580747	1200011M11Rik	0.00373015	0.782655	0.948176
6650575	1200011M11Rik	0.0221595	0.289926	0.727354
4230470	1200011O22Rik	-0.061748	0.00764938	0.204736
6580168	1200012P04Rik	-0.0987429	0.00535313	0.178798
4260400	1200013B08Rik	0.195933	0.00983716	0.225684
1170747	1200013F24Rik	0.000622964	0.968839	0.994412
1230523	1200014J11Rik	-0.0812043	0.0267085	0.318926
4180209	1200014M14Rik	-0.0095871	0.60533	0.891613
6330162	1200014P05Rik	0.00445418	0.786396	0.948771
6650373	1200015F23Rik	-0.00247369	0.951857	0.990192
540309	1200015F23Rik	0.0621162	0.0182042	0.280652
5310722	1200015F23Rik	0.0401448	0.159197	0.598944
2340592	1200015N20Rik	0.0320682	0.0681571	0.449559
20497	1200015P04Rik	-0.0217724	0.3802	0.787082
7150719	1200016B10Rik	0.0186042	0.314552	0.744004
10427	1200016B10Rik	0.0145217	0.596859	0.888415
2760240	1200016B10Rik	0.056426	0.013762	0.255163
4070484	1200016C12Rik	-0.00706604	0.381641	0.787898
20719	1200016D23Rik	-0.0485806	0.057176	0.423517
3310215	1200016E24Rik	0.148343	0.058081	0.424805
2340132	1200016G03Rik	-0.0247915	0.407079	0.802494
4830224	1200016L19Rik	-0.0232993	0.0807553	0.476787
5910184	1200017F15Rik	-0.00622144	0.649875	0.906422
1050114	1300001I01Rik	-0.142443	0.000667469	0.0959584
6860494	1300002E11Rik	-0.0263216	0.195682	0.644224
3140221	1300002K09Rik	-0.108573	0.0627513	0.436065
2810372	1300003B13Rik	-0.0208711	0.0285917	0.326275
1300356	1300003O07Rik	-0.0255702	0.132204	0.563
5890358	1300006C19Rik	0.0516845	0.143644	0.576947
110743	1300007F04Rik	-0.056313	0.183491	0.630919
7610161	1300007L22Rik	-0.250163	0.0118155	0.244622
5290739	1300010F03Rik	-0.0166287	0.693135	0.921784
3060286	1300010F03Rik	-0.00852766	0.871124	0.971946
4670397	1300010F03Rik	-0.049535	0.333233	0.757331
6400543	1300010F03Rik	-0.0154851	0.379025	0.786606
5810392	1300010F03Rik	-0.0292753	0.263766	0.706177
7320445	1300010F03Rik	0.0232143	0.14622	0.580332
3120152	1300010M03Rik	-0.00567267	0.707513	0.925983
6180220	1300011L04Rik	-0.153344	0.0331827	0.343596
7040707	1300012G16Rik	0.0205309	0.315664	0.74434
5260246	1300013B24Rik	-0.00528688	0.799267	0.951674
7000059	1300013D05Rik	-0.0144811	0.414585	0.806666
4480138	1300013F15Rik	-0.0877037	0.000591924	0.0907714
2030278	1300013J15Rik	-0.0125344	0.808234	0.954308
6520022	1300013J15Rik	-0.00926094	0.881038	0.974064
4880132	1300014I06Rik	-0.0374765	0.623957	0.898194
270053	1300015D01Rik	0.0461026	0.102957	0.517193
2190500	1300017J02Rik	-0.0651407	0.124767	0.552095
6590348	1300018I05Rik	0.00824265	0.818555	0.957826
6020692	1300018I17Rik	-0.0256613	0.313991	0.744004
2900110	1300018J18Rik	-0.0808925	0.210906	0.660626
3710201	1500001A10Rik	-0.0278578	0.614404	0.894412
7570470	1500001A10Rik	-0.014778	0.520251	0.858489
540246	1500001A10Rik	-0.0133833	0.81833	0.957637
2140368	1500001E21Rik	-0.0573536	0.0377188	0.363813
4900520	1500001L15Rik	-0.0433254	0.269895	0.71101
3870041	1500001M20Rik	-0.0614327	0.0288681	0.328131
450681	1500001M20Rik	0.0162009	0.536653	0.864732
3390152	1500001M20Rik	-0.0303914	0.469402	0.83478
2690131	1500002C15Rik	-0.00126185	0.939524	0.98666
70056	1500002K03Rik	-0.00389938	0.790172	0.949742
7210731	1500002O10Rik	0.00326855	0.884321	0.974583
6180543	1500002O20Rik	0.0138197	0.47213	0.835392
6560593	1500003O03Rik	-0.0190326	0.424637	0.811768
2490161	1500003O22Rik	-0.00457907	0.894313	0.977135
5560315	1500004F05Rik	-0.0720784	0.0012107	0.112025
4070008	1500005C15Rik	-0.00164399	0.926424	0.984572
4780768	1500005I02Rik	-0.017679	0.435458	0.816445
6060008	1500005I02Rik	0.0181156	0.410469	0.803947
6510736	1500005K14Rik	-0.0168275	0.361762	0.77513
3850278	1500005K14Rik	-0.0141883	0.0379297	0.364329
6280220	1500005N04Rik	-0.0543758	0.156912	0.59604
360129	1500009K05Rik	-0.0318402	0.102054	0.514987
7210315	1500009L16Rik	0.0109905	0.379441	0.786797
3830242	1500010C09Rik	-0.0109741	0.407739	0.802769
3940050	1500010G04Rik	-0.0315866	0.529691	0.861693
20523	1500010G04Rik	-0.0252714	0.413023	0.805471
6590441	1500010J02Rik	-0.0183056	0.495165	0.847009
3060692	1500010J02Rik	-0.0664278	0.0930046	0.498974
4180487	1500011B03Rik	0.0451083	0.0367643	0.359241
3440138	1500011H22Rik	-0.0104865	0.608061	0.892672
7050609	1500011H22Rik	0.0115047	0.6571	0.909217
2260259	1500011J06Rik	-0.00745471	0.542552	0.867296
70114	1500011K16Rik	0.00137725	0.96529	0.994064
540138	1500012F01Rik	0.0271086	0.742971	0.935383
2760615	1500012F01Rik	0.00380297	0.963208	0.993216
7400360	1500012K07Rik	0.0425505	0.0385212	0.366445
3520195	1500012M23Rik	-0.0138682	0.402321	0.799847
5090349	1500015A07Rik	0.00952106	0.666767	0.913336
6900743	1500015G18Rik	-0.0274548	0.255964	0.700374
3830630	1500015L24Rik	-0.0215031	0.188821	0.636383
4610504	1500015O10Rik	0.00550067	0.737718	0.933743
5860541	1500016O10Rik	-0.0107386	0.61739	0.89573
3310463	1500017E21Rik	-0.316839	0.0041991	0.16321
3120338	1500017I17Rik	-0.0115266	0.599305	0.889219
1430537	1500019C06Rik	-0.000615263	0.97152	0.994745
5130563	1500019G21Rik	-0.0459328	0.14081	0.573743
360605	1500026H17Rik	-0.00626795	0.68994	0.921229
6020041	1500031H01Rik	-0.0330605	0.134582	0.566832
7050500	1500031H01Rik	0.0237577	0.280879	0.720512
5890470	1500031K13Rik	0.00950565	0.717079	0.927902
2940414	1500031L02Rik	0.00891418	0.823015	0.95925
7200195	1500032D16Rik	-0.0115552	0.59843	0.889112
450161	1500032D16Rik	-0.0572824	0.0145963	0.260826
6180092	1500032D16Rik	-0.0928799	0.00682455	0.195677
830201	1500032L24Rik	-0.00712314	0.805215	0.953546
5360170	1500032P08Rik	-0.0401742	0.132319	0.56305
6660180	1500034J01Rik	0.0270032	0.336675	0.759891
1430048	1500034J01Rik	0.0269594	0.339213	0.761372
3840441	1500034J20Rik	-0.0238713	0.277862	0.717857
3610563	1500034J20Rik	0.00901389	0.64714	0.905629
6270398	1500035H01Rik	-0.00854383	0.703016	0.924671
1850189	1500035N22Rik	0.00166669	0.911661	0.98138
5890209	1500041B16Rik	0.0375465	0.0132332	0.252725
2650402	1500041J02Rik	-0.0210896	0.785785	0.948735
6220615	1500041J02Rik	-0.0252315	0.24996	0.694899
3840239	1500041N16Rik	-0.00587966	0.716952	0.927848
3890010	1500041N16Rik	-0.0787719	0.0298661	0.332196
7560273	1520401A03Rik	0.0147178	0.397691	0.797118
380561	1520401A03Rik	-0.00930986	0.642968	0.904114
3360709	1520401A03Rik	-0.017956	0.628664	0.89936
650520	1520402A15Rik	-0.018452	0.259355	0.703052
3390653	1520402A15Rik	-0.0227737	0.260328	0.703215
290538	1520402A20Rik	-0.00950279	0.602024	0.890405
4050142	1600002D24Rik	-0.0160655	0.387096	0.791229
3450187	1600002H07Rik	-0.197562	0.195974	0.644589
3800095	1600002K03Rik	0.0203804	0.440667	0.819292
460632	1600002K03Rik	-0.0815579	0.000977395	0.104381
620400	1600010O03Rik	0.0053443	0.724374	0.929938
6840730	1600012F09Rik	-0.0185462	0.335534	0.758868
2750471	1600012H06Rik	-0.00944653	0.520528	0.858515
2760673	1600012H06Rik	0.0645893	0.140097	0.572902
5050433	1600012H06Rik	0.00512104	0.46628	0.833289
6940168	1600012H06Rik	0.019179	0.109322	0.529026
4830291	1600012H06Rik	0.0581347	0.125756	0.553739
7400048	1600012K10Rik	-0.00543568	0.610042	0.893091
6550327	1600012P17Rik	0.0144783	0.571228	0.879157
5050762	1600013E24Rik	0.00851994	0.76212	0.941383
7380608	1600014C10Rik	-0.0172279	0.791851	0.949839
5090669	1600014C10Rik	0.0139024	0.842791	0.964624
2750474	1600014C23Rik	0.0130419	0.296006	0.732301
7100377	1600014E20Rik	-0.00559394	0.638187	0.902241
1470192	1600014K23Rik	-0.00024271	0.992306	0.998028
650022	1600015I10Rik	-0.020717	0.235759	0.683099
7160192	1600016N20Rik	-0.0044117	0.931386	0.985251
290452	1600017E01Rik	-0.0465408	0.107273	0.524911
1260343	1600019C01Rik	-0.00694366	0.486775	0.842443
3800092	1600020E01Rik	-0.0147922	0.159988	0.599901
4670204	1600021P15Rik	0.0166859	0.580064	0.881318
6280386	1600021P15Rik	0.0425581	0.48228	0.840408
2940403	1600023H17Rik	-0.069035	0.00386061	0.15921
6180138	1600023N17Rik	-0.0319195	0.0491903	0.401743
1580451	1600025M17Rik	-0.0104633	0.625431	0.898246
3400653	1600027N09Rik	-0.0279058	0.121695	0.547545
6020687	1600027N09Rik	-0.0665201	0.079886	0.473843
1300092	1600029D21Rik	0.016939	0.58495	0.883458
4150301	1600029I14Rik	0.0591015	0.0136918	0.254784
2680475	1600029O10Rik	0.0484736	0.238817	0.685757
1580441	1600032L17Rik	0.184413	0.565439	0.876487
520273	1600032L17Rik	-0.0259776	0.43158	0.814525
160477	1620402D19Rik	-0.0365158	0.124918	0.552274
4480669	1700001C02Rik	0.0127704	0.505186	0.852253
380195	1700001C07Rik	0.0164103	0.351671	0.768385
2030600	1700001C14Rik	0.00984147	0.582089	0.882099
4200286	1700001C19Rik	-0.132946	0.0328722	0.342608
1710438	1700001C19Rik	-0.266553	0.00496024	0.173915
2360148	1700001E04Rik	0.000745606	0.948465	0.989337
1230377	1700001E18Rik	-0.0164784	0.159548	0.599553
1400521	1700001G17Rik	-0.00988533	0.673353	0.915206
7150630	1700001J03Rik	-0.00568693	0.630685	0.89989
2810433	1700001J11Rik	0.0274562	0.067161	0.447384
4760576	1700001J11Rik	0.00477312	0.816317	0.956939
2970735	1700001K23Rik	0.0170181	0.446698	0.822007
6060402	1700001L05Rik	0.0267628	0.106397	0.523387
2490468	1700001L19Rik	-0.021545	0.299578	0.734902
4040379	1700001O11Rik	-0.0268226	0.0847211	0.483518
7200619	1700001O22Rik	-0.0148461	0.59399	0.886902
4610500	1700001O22Rik	0.00813632	0.717029	0.927864
7160037	1700001P01Rik	0.0257951	0.0440666	0.385779
7400674	1700003B17Rik	-0.0153275	0.529803	0.861693
2510424	1700003E16Rik	-0.0110036	0.698716	0.923385
5860025	1700003F12Rik	0.0107188	0.577343	0.880568
1820358	1700003F12Rik	0.00725513	0.804559	0.953381
2000711	1700003H04Rik	-0.0196958	0.438496	0.81838
3370280	1700003M02Rik	0.000689244	0.963591	0.993474
840129	1700003M02Rik	-0.0125752	0.473098	0.836251
3780669	1700003N22Rik	-0.0262899	0.00647211	0.192791
6770687	1700006A11Rik	0.000230289	0.987304	0.99724
6620300	1700006E09Rik	-0.00343521	0.849897	0.96592
1050520	1700006H02Rik	-0.00453346	0.827279	0.960662
4390554	1700006H03Rik	0.0218421	0.2161	0.665893
4890072	1700006H03Rik	0.0277257	0.0308926	0.335274
2510408	1700006J14Rik	-0.0193462	0.424786	0.811768
7610022	1700007B13Rik	-0.216485	0.021446	0.296518
1580646	1700007B14Rik	0.000384712	0.983032	0.995847
6290370	1700007E06Rik	-0.0038064	0.867514	0.971064
3310274	1700007G11Rik	-0.00772812	0.665556	0.912912
150400	1700007K09Rik	0.0123136	0.371755	0.780917
7040487	1700007K09Rik	0.0113346	0.42244	0.810955
110019	1700007K13Rik	-0.00216725	0.875056	0.973026
6060301	1700007N01Rik	-0.00346522	0.759002	0.940696
5390348	1700007N14Rik	-0.0114724	0.518463	0.857944
540736	1700007P14Rik	-0.0579881	0.0417565	0.378287
990427	1700008E09Rik	0.00369658	0.737588	0.933743
2480133	1700008E11Rik	0.00702221	0.729278	0.931296
1010133	1700008F19Rik	0.0157461	0.492169	0.84559
5870138	1700008F21Rik	0.0314725	0.0160011	0.26845
1240193	1700008G05Rik	-0.0159898	0.261117	0.704208
5550670	1700008G05Rik	0.0143241	0.321411	0.748476
3840520	1700008H02Rik	-0.0109022	0.251977	0.69659
6420768	1700008H02Rik	-0.00158749	0.934875	0.985881
5290059	1700008H02Rik	-0.157099	0.022418	0.301024
5490092	1700008I05Rik	-0.000623131	0.971008	0.994745
3140554	1700008J08Rik	-0.00867677	0.539208	0.866087
1090609	1700008O03Rik	0.0260379	0.207159	0.655252
5290433	1700008P02Rik	-0.0285065	0.0361046	0.356741
7160707	1700008P20Rik	0.0176625	0.385319	0.78989
380445	1700009C05Rik	0.0142964	0.22585	0.674178
6270471	1700009J07Rik	0.017444	0.350773	0.76791
3460082	1700009N14Rik	-0.00529106	0.778023	0.946805
6020184	1700009P03Rik	-0.0301949	0.448663	0.822591
6060626	1700009P03Rik	-0.023427	0.296764	0.732482
10678	1700009P03Rik	-0.0545345	0.0651743	0.442518
1990600	1700009P10Rik	0.00983377	0.555608	0.872371
7570192	1700009P13Rik	0.00501733	0.773287	0.944926
610709	1700009P17Rik	0.0385857	0.0185584	0.282815
7100309	1700010A01Rik	-0.050631	0.0351025	0.352199
1470220	1700010B08Rik	0.0306153	0.0434976	0.383716
3420224	1700010C24Rik	0.017586	0.26717	0.709012
20368	1700010D01Rik	0.00657229	0.517671	0.857596
620014	1700010H15Rik	0.00361235	0.783191	0.948463
2570133	1700010H15Rik	-0.018931	0.379289	0.786797
1450632	1700010H22Rik	-0.00370002	0.833122	0.962062
610220	1700010I14Rik	-0.0245822	0.222008	0.671196
240600	1700010L04Rik	-0.00509038	0.750508	0.937846
3710220	1700010M06Rik	-0.00558181	0.714058	0.92741
2100195	1700010M22Rik	-0.00598533	0.751468	0.938022
2630646	1700010M22Rik	0.0244535	0.126095	0.55396
1740685	1700011A15Rik	-0.0145846	0.196873	0.645394
3780593	1700011E24Rik	0.0114386	0.5228	0.85936
6480754	1700011F03Rik	-0.00929573	0.529854	0.861693
3390017	1700011F14Rik	-0.00221362	0.895398	0.977374
7100053	1700011H14Rik	0.0294417	0.170076	0.613961
5820731	1700011H22Rik	0.00430975	0.744378	0.936031
6370717	1700011I03Rik	-0.00416622	0.727287	0.93097
4920504	1700011J10Rik	0.0190081	0.231568	0.679472
1190463	1700011K15Rik	-0.0137657	0.406297	0.80223
4220368	1700011L22Rik	0.0113188	0.473606	0.836565
2350600	1700011M02Rik	-0.0121389	0.250115	0.694941
7510735	1700011M02Rik	-0.00281219	0.823315	0.959356
5900343	1700012A03Rik	0.015822	0.437629	0.817893
380546	1700012A16Rik	-0.01817	0.311579	0.742868
3140474	1700012B07Rik	0.017089	0.318448	0.746185
2970431	1700012B09Rik	-0.00501266	0.485925	0.841969
1570041	1700012B15Rik	0.0306632	0.0719865	0.458564
60292	1700012B15Rik	-0.0283802	0.0663926	0.445734
7050152	1700012C15Rik	0.00111017	0.950599	0.989769
2120255	1700012F10Rik	0.0079911	0.722628	0.92954
6110762	1700012F11Rik	0.0114823	0.494674	0.846856
4570202	1700012H05Rik	-0.00290244	0.835219	0.962454
5910400	1700012H05Rik	-0.164784	0.00508246	0.176014
160327	1700012H17Rik	-0.00125422	0.960791	0.992477
730600	1700012K20Rik	-0.0278543	0.258155	0.701911
1440187	1700012L04Rik	-0.0249012	0.346273	0.765323
6330113	1700012M13Rik	-0.00373828	0.713458	0.927164
360274	1700012M14Rik	0.00518737	0.7472	0.936793
3310202	1700012O15Rik	-0.00902247	0.59252	0.886403
240377	1700012P22Rik	0.0108012	0.520322	0.858489
2100082	1700013A01Rik	-0.0419747	0.234002	0.681781
7560577	1700013B16Rik	-0.0124349	0.664043	0.912064
1470037	1700013D24Rik	0.0202728	0.106939	0.524333
2000059	1700013E18Rik	-0.0235586	0.0606834	0.430729
1410100	1700013E18Rik	-0.00420225	0.735944	0.93362
610494	1700013F07Rik	0.00388441	0.830232	0.961674
520253	1700013G10Rik	-0.0135616	0.543061	0.867396
4070497	1700013G10Rik	-0.0538081	0.0469818	0.395386
2100187	1700013G24Rik	-0.00958877	0.519421	0.858151
7320639	1700013H16Rik	0.00470943	0.801724	0.952755
670424	1700013N18Rik	-0.0395204	0.0584557	0.425428
1300167	1700013N18Rik	-0.0173941	0.387912	0.791789
2690681	1700014B07Rik	0.0152731	0.399618	0.798155
3990274	1700014B12Rik	-0.00447617	0.780366	0.94739
1070059	1700014D04Rik	-0.0167694	0.151795	0.588499
60722	1700014N06Rik	-0.00702324	0.592287	0.886403
6110561	1700015E05Rik	-0.0394515	0.169091	0.612114
3940408	1700015E13Rik	-0.0145958	0.419305	0.808962
2650243	1700015F03Rik	-0.0186547	0.20518	0.65349
6660112	1700015L13Rik	-0.000466347	0.985893	0.9967
2900253	1700016A15Rik	0.00438333	0.919072	0.983247
780484	1700016B15Rik	-0.00840611	0.526908	0.861009
7610138	1700016C15Rik	0.0394668	0.0727084	0.460263
4670142	1700016D02Rik	0.0253403	0.0397143	0.370784
7100441	1700016D06Rik	0.0226449	0.188357	0.636064
1990167	1700016D06Rik	-0.0170562	0.408144	0.803005
3840358	1700016D18Rik	-0.0187077	0.207406	0.65544
7550593	1700016D18Rik	-0.000382185	0.981896	0.995757
5220307	1700016G05Rik	-0.0367754	0.0781243	0.470418
5270564	1700016H13Rik	0.000344872	0.978417	0.995757
2710010	1700016J18Rik	-0.00770266	0.657537	0.909301
3140577	1700016K13Rik	0.00907261	0.522858	0.85936
3850068	1700016K19Rik	0.00896215	0.399587	0.798149
1190358	1700016K19Rik	-0.0688179	0.0877089	0.489944
580471	1700016L04Rik	0.00530882	0.585829	0.883795
5960021	1700016L04Rik	-0.00612624	0.701217	0.923841
1240204	1700016L21Rik	-0.000383258	0.984962	0.996383
2600348	1700016M24Rik	0.0037241	0.808927	0.954552
4480242	1700017B05Rik	0.0127667	0.404874	0.801481
5390209	1700017D01Rik	-0.0184367	0.19113	0.639705
2760253	1700017G19Rik	0.00969443	0.343368	0.763321
7150379	1700017N19Rik	-0.0415893	0.0343049	0.348429
4200097	1700017N19Rik	-0.0348648	0.0555039	0.419018
1940010	1700018B24Rik	0.0178393	0.136452	0.568496
5490215	1700018C11Rik	-0.0272665	0.279535	0.719307
6290243	1700018F24Rik	0.0153597	0.485781	0.841969
6520239	1700018G05Rik	-0.0552012	0.00123323	0.112729
5550386	1700018L24Rik	-0.0280596	0.0200625	0.290333
6550148	1700019A02Rik	0.00887022	0.35609	0.771328
1940209	1700019B03Rik	-0.00628185	0.705971	0.925773
7650164	1700019B21Rik	0.019444	0.0138418	0.255628
1300768	1700019D03Rik	0.0142646	0.304016	0.738205
990164	1700019E19Rik	0.0306206	0.404846	0.801481
4290341	1700019G17Rik	-0.00547528	0.770911	0.944382
2360201	1700019G17Rik	-0.0164022	0.353864	0.77006
6220630	1700019G17Rik	0.0247671	0.302634	0.737265
5960398	1700019G17Rik	-0.0486127	0.605176	0.891588
6380097	1700019H03Rik	-0.0195772	0.692527	0.921784
540609	1700019H03Rik	-0.0286398	0.426864	0.81261
3460156	1700019J19Rik	-0.00833712	0.522667	0.85936
1780703	1700019L03Rik	-0.0282428	0.0310247	0.335896
7000008	1700019L03Rik	-0.0197711	0.195429	0.643674
2320114	1700019M22Rik	0.00802028	0.672539	0.9148
4180040	1700019N12Rik	-0.00705142	0.342159	0.762118
4480446	1700019N12Rik	-0.00337124	0.874707	0.97291
2570477	1700019N19Rik	0.0407547	0.124427	0.551709
5270368	1700019O17Rik	0.0206691	0.150776	0.587245
6960327	1700020A23Rik	-0.011726	0.495519	0.847279
840445	1700020C07Rik	-0.0390801	0.0889517	0.492218
110601	1700020C11Rik	-0.0552519	0.0794603	0.473108
3710132	1700020D05Rik	-0.0169644	0.323151	0.749775
580296	1700020G18Rik	0.0269023	0.0720682	0.458646
840368	1700020I14Rik	-0.00199251	0.919891	0.983293
1450253	1700020I14Rik	-0.00962915	0.668886	0.91409
6580661	1700020I22Rik	-0.0178526	0.215487	0.665525
940059	1700020L13Rik	-0.000106788	0.994187	0.998162
1430491	1700020L24Rik	0.0211743	0.240165	0.686568
4200609	1700020M10Rik	-0.012138	0.433879	0.81524
5270059	1700020N01Rik	-0.0313968	0.074266	0.462527
2600709	1700020N15Rik	-0.0263843	0.178503	0.623257
2760477	1700020N17Rik	0.0274156	0.0333166	0.344431
2710164	1700020N18Rik	0.000242805	0.99113	0.997784
7330168	1700020O03Rik	0.00716839	0.470695	0.834834
5910056	1700020O03Rik	0.0318944	0.0968047	0.505118
6020427	1700021A07Rik	-0.0022383	0.920879	0.983293
2760370	1700021C14Rik	0.0042088	0.879842	0.974038
4640156	1700021E15Rik	0.0201705	0.370143	0.779347
1850762	1700021F05Rik	-0.0982191	0.0159595	0.268231
6580575	1700021F07Rik	0.0207461	0.297313	0.732859
10136	1700021I09Rik	-0.0240809	0.218598	0.668174
270064	1700021J08Rik	0.0184221	0.10167	0.514695
2350128	1700021K02Rik	0.00763633	0.633049	0.900599
3130360	1700021K02Rik	-0.00313444	0.884295	0.974583
510450	1700021K02Rik	-0.013593	0.358514	0.773166
7160386	1700021K10Rik	-0.0154048	0.266087	0.708483
5220131	1700021K14Rik	0.0144859	0.315911	0.744582
730114	1700021K19Rik	-0.0152151	0.627778	0.899083
1690221	1700021O21Rik	-0.0246571	0.00509992	0.176014
5960519	1700021P04Rik	-0.038313	0.040262	0.372429
1740079	1700021P10Rik	0.0139311	0.322472	0.749312
1030138	1700021P22Rik	-0.00103984	0.959468	0.992152
2030075	1700021P22Rik	0.000431442	0.97682	0.995567
2470148	1700021P22Rik	0.0133463	0.324689	0.750783
2480008	1700022A21Rik	-0.0096576	0.456412	0.827438
6280270	1700022C21Rik	0.0342796	0.300904	0.736044
840010	1700022F17Rik	-0.00450578	0.39403	0.795491
430246	1700022I11Rik	-0.00196731	0.86096	0.969731
5220167	1700022J01Rik	0.00111091	0.958431	0.991789
6760431	1700022K14Rik	-0.0152363	0.263751	0.706177
5220039	1700022L20Rik	-0.0178881	0.460071	0.829787
7320215	1700022N22Rik	-0.0181808	0.202697	0.650789
7330468	1700022P15Rik	-0.0011436	0.943313	0.987689
6330670	1700022P22Rik	-0.0202646	0.102779	0.516702
1980435	1700023A16Rik	-0.00120857	0.920335	0.983293
3890437	1700023B02Rik	-0.0659095	0.0549412	0.41776
2680458	1700023B02Rik	-0.0631956	0.0490174	0.401221
5050593	1700023B02Rik	-0.0666471	0.0866002	0.487366
6510072	1700023B23Rik	-0.064204	0.0234072	0.303929
6270240	1700023C21Rik	-0.00270543	0.855945	0.968007
6520286	1700023D19Rik	0.0138613	0.51522	0.856638
7560020	1700023E05Rik	-0.0274219	0.148339	0.584284
2480201	1700023E05Rik	-0.01755	0.144904	0.578856
7650593	1700023F06Rik	-0.0253252	0.112121	0.533912
2600482	1700023G08Rik	-0.0322531	0.049484	0.402928
4220376	1700023I07Rik	0.046148	0.125265	0.55308
840082	1700023L04Rik	0.0287765	0.135453	0.567688
5490670	1700023M03Rik	0.104751	0.0603816	0.430167
5360491	1700024B05Rik	0.0140995	0.253776	0.697876
6330221	1700024C24Rik	0.0226835	0.292312	0.729507
6620543	1700024D23Rik	0.00637348	0.38905	0.79229
3780091	1700024G10Rik	0.00905285	0.600475	0.889647
160376	1700024G13Rik	-0.00770419	0.56337	0.875582
4590088	1700024G13Rik	-0.0123868	0.429986	0.813734
6860204	1700024J04Rik	0.0150699	0.176978	0.621935
5910703	1700024P04Rik	-0.0083792	0.612597	0.893762
1580192	1700024P12Rik	-0.0188248	0.409307	0.803344
5050221	1700024P16Rik	-0.0137266	0.371468	0.780688
4920270	1700025B11Rik	0.0239807	0.0674901	0.447965
4780719	1700025D03Rik	0.0158365	0.392002	0.794174
4200095	1700025D03Rik	-0.0201694	0.327368	0.753192
6900703	1700025E21Rik	0.0018573	0.900285	0.978373
4250301	1700025F22Rik	-0.00783679	0.508423	0.85373
5420066	1700025F24Rik	-0.0293524	0.00525742	0.178137
2850112	1700025G04Rik	0.0580711	0.140203	0.573076
4640709	1700025H01Rik	0.0153787	0.257313	0.701416
5340161	1700025K23Rik	-0.0496386	0.146459	0.580972
6100114	1700025K24Rik	0.00493093	0.800713	0.952392
1070020	1700025O08Rik	-0.00286791	0.90593	0.979921
3440148	1700026D08Rik	-0.00182369	0.848056	0.965733
2350242	1700026D08Rik	5.75542e-05	0.997594	0.999308
4200180	1700026J04Rik	-0.0248531	0.0253502	0.312434
7570246	1700026J12Rik	-0.0147166	0.424021	0.811665
7560524	1700026J12Rik	-0.0148299	0.340971	0.761703
4050736	1700026J12Rik	0.00186708	0.896111	0.977543
3460711	1700026L06Rik	-0.0161407	0.415976	0.807652
2630475	1700026N04Rik	-0.0167313	0.295611	0.731933
540289	1700026N20Rik	-0.0067816	0.689441	0.921229
2070221	1700027A07Rik	-0.00381706	0.816426	0.956939
270070	1700027A23Rik	0.0121889	0.578419	0.880857
6580431	1700027D21Rik	0.00467205	0.839615	0.964286
5050307	1700027F06Rik	-0.00208652	0.912229	0.98138
2120594	1700027I24Rik	-0.0145625	0.482201	0.840408
4810491	1700027J07Rik	-0.00783553	0.523196	0.85936
5720132	1700027L20Rik	-0.00708518	0.659211	0.910084
1010356	1700027M01Rik	0.0306686	0.645513	0.90491
780121	1700027M01Rik	-0.00289497	0.96306	0.993216
6590242	1700027N10Rik	0.0195125	0.215396	0.665488
1170431	1700027N10Rik	-0.0326567	0.158573	0.598263
7550692	1700028D13Rik	-0.00717769	0.57213	0.879339
4290056	1700028G04Rik	-0.0279939	0.272167	0.7127
4570475	1700028I04Rik	-0.0282457	0.0678544	0.448811
5490201	1700028I16Rik	0.00992031	0.476363	0.83783
3610324	1700028J19Rik	-0.00910506	0.51633	0.856993
1780537	1700028K03Rik	-0.015246	0.50521	0.852262
50601	1700028K03Rik	0.00721996	0.690802	0.921289
3830278	1700028M03Rik	-0.0267653	0.0424401	0.380739
780538	1700028N14Rik	-0.00384068	0.653332	0.907776
2750008	1700028P14Rik	0.0180726	0.434285	0.815352
6420110	1700029F09Rik	0.0235526	0.439018	0.818583
2000154	1700029F12Rik	-0.000455832	0.978952	0.995757
1770504	1700029F12Rik	-0.0119898	0.226363	0.67456
5820132	1700029F12Rik	-0.00395048	0.823868	0.959629
1110021	1700029G01Rik	0.0334396	0.439829	0.819098
6220577	1700029H14Rik	0.01231	0.602531	0.890647
3400553	1700029H14Rik	-0.000610089	0.964331	0.993761
2350612	1700029I01Rik	-0.00400653	0.817772	0.957478
2810538	1700029I08Rik	0.0102495	0.665788	0.912954
2340347	1700029I15Rik	-0.110663	0.0439273	0.385405
3800050	1700029J07Rik	-0.0201289	0.527751	0.861569
290246	1700029K01Rik	-0.00651326	0.818025	0.957537
4290167	1700029M20Rik	-0.00104544	0.945734	0.988635
5910070	1700029M20Rik	0.00133023	0.922791	0.983547
4780102	1700029P11Rik	-0.0195371	0.216183	0.665893
2850543	1700029P11Rik	-0.0243	0.289625	0.726957
1340154	1700029P11Rik	-0.074177	0.0983522	0.507546
2100064	1700030C10Rik	-0.0647046	0.0642556	0.440561
6450427	1700030E15Rik	-0.00829434	0.483266	0.840425
5890369	1700030F18Rik	-0.0196191	0.187718	0.635443
6650717	1700030G05Rik	0.0250308	0.0136911	0.254784
4010543	1700030G11Rik	-0.01596	0.137592	0.569602
1090553	1700030G11Rik	0.0414866	0.0458577	0.392283
7000575	1700030J15Rik	0.00429201	0.816867	0.95719
4150598	1700030J22Rik	0.0194291	0.315014	0.744004
6980593	1700030K09Rik	-0.0616775	0.0574723	0.423764
6180246	1700030N03Rik	-0.0206076	0.322264	0.749189
520601	1700031F05Rik	-0.00456748	0.761234	0.941243
2650224	1700031F05Rik	-0.00091486	0.941649	0.987124
1990240	1700031F13Rik	0.0143473	0.396329	0.796281
3840341	1700034E13Rik	0.00578971	0.728219	0.931083
3170470	1700034F02Rik	0.0108551	0.268188	0.709547
2970035	1700034H14Rik	0.00471382	0.862437	0.969952
6270603	1700034H14Rik	0.0322836	0.280359	0.719866
4670598	1700034H14Rik	-0.00651422	0.804233	0.953318
5870239	1700034H14Rik	-0.0107063	0.560599	0.874658
7100523	1700034H15Rik	-0.003794	0.755144	0.939291
380176	1700034I23Rik	0.000867677	0.949039	0.989458
3890400	1700034I23Rik	0.00674586	0.681622	0.918338
4040121	1700034J05Rik	0.0110502	0.481973	0.840408
2320326	1700034M03Rik	-0.0270167	0.035166	0.352524
5390450	1700034O15Rik	0.011442	0.401832	0.799586
6060411	1700034P14Rik	-0.00285096	0.874409	0.972818
5690154	1700036A12Rik	-0.0043021	0.841144	0.964441
3940689	1700036D21Rik	0.000557613	0.973348	0.994968
6330021	1700036D21Rik	0.00444324	0.76547	0.94212
1260441	1700037C18Rik	0.0176881	0.530226	0.861693
6510021	1700037C18Rik	0.0012116	0.942728	0.987478
1500670	1700037C18Rik	0.00879571	0.61559	0.894934
5690228	1700037H04Rik	-0.0286701	0.409576	0.803553
6330255	1700037N05Rik	-0.000938869	0.955611	0.990874
6580014	1700038P13Rik	0.0239662	0.100711	0.512668
5360020	1700039E15Rik	0.0113823	0.407154	0.802494
3840021	1700039E15Rik	-0.0289483	0.0470121	0.395386
2450669	1700040A22Rik	0.00711961	0.481922	0.840408
3940475	1700040D17Rik	-0.00704341	0.62414	0.898194
3310707	1700040F17Rik	0.0110599	0.465697	0.833091
6660343	1700040I03Rik	-0.0374512	0.0476869	0.397436
6450008	1700040I03Rik	-0.0115902	0.52476	0.860154
3520681	1700040L02Rik	-0.000345206	0.987113	0.99724
2490400	1700040N02Rik	0.00896368	0.341792	0.761856
4590181	1700041B20Rik	0.000468969	0.983182	0.995848
4040689	1700041B20Rik	-0.0217842	0.608956	0.893009
7650010	1700041C02Rik	0.0125195	0.507453	0.853313
4210577	1700041C02Rik	-0.0172717	0.240711	0.687041
5550441	1700041E20Rik	-0.011149	0.44163	0.819774
2570164	1700041G16Rik	-0.014962	0.220704	0.670101
3780600	1700041G16Rik	0.0126493	0.364253	0.776178
6550279	1700041I07Rik	-0.00438466	0.591247	0.886212
3520722	1700042B14Rik	0.00570254	0.693033	0.921784
4920221	1700042B14Rik	-0.0367527	0.0210491	0.295343
1450162	1700042G07Rik	0.0117717	0.549401	0.869731
4570167	1700045I11Rik	0.00130956	0.90745	0.98034
5270017	1700045I19Rik	0.0944339	0.101975	0.514853
5220086	1700047G07Rik	0.0217288	0.13202	0.562711
5270632	1700047H18Rik	-0.021897	0.0935636	0.500254
6590139	1700047I17Rik1	0.079428	6.73537e-05	0.0552436
6020445	1700047I17Rik1	0.177455	0.000210069	0.0727255
2230291	1700047I17Rik2	-0.0317735	0.0408275	0.374992
6450035	1700047I17Rik2	0.0334665	0.222784	0.671942
6110632	1700047I17Rik2	0.00690148	0.574996	0.879925
2650551	1700048F04Rik	0.00863488	0.646933	0.905557
150390	1700048O20Rik	-0.00886986	0.711717	0.926657
7040674	1700049G17Rik	-0.026814	0.486091	0.842127
5130068	1700049G17Rik	-0.0357103	0.0371433	0.361147
3420408	1700049J03Rik	-0.0185315	0.175484	0.620405
3370593	1700049K14Rik	-0.0303302	0.0208017	0.293546
6980110	1700049L16Rik	0.0126167	0.563638	0.875723
1340487	1700052I22Rik	-0.0126095	0.510762	0.855018
670646	1700052K11Rik	0.00456662	0.835483	0.962568
4200494	1700052N19Rik	-0.00936208	0.8031	0.953045
630026	1700052N19Rik	-0.00664697	0.573387	0.879628
6040735	1700052N19Rik	-0.0170193	0.424909	0.811768
5270762	1700052N19Rik	-0.0115343	0.682324	0.918616
2360592	1700052O22Rik	-0.109694	0.0158836	0.267657
1500554	1700054A03Rik	-0.0105422	0.4062	0.8022
990440	1700054E11Rik	-0.0297763	0.269795	0.71101
2060202	1700054F22Rik	-0.00903451	0.68864	0.921229
7200048	1700054N08Rik	-0.0182914	0.362575	0.775474
540201	1700054O13Rik	0.0115893	0.408354	0.803104
70524	1700054O19Rik	0.00618246	0.708531	0.925983
6590598	1700055D16Rik	-0.0258051	0.162167	0.60337
4050730	1700055D18Rik	-0.0127967	0.108632	0.527674
1850373	1700055M20Rik	-0.0100247	0.594103	0.886933
6280148	1700055N04Rik	0.0232073	0.171884	0.616282
3780754	1700056E22Rik	-0.0223176	0.136374	0.568354
7330747	1700057G04Rik	0.00561862	0.682043	0.91846
2760278	1700057H15Rik	0.031078	0.0455364	0.390958
7400209	1700057K13Rik	-0.0178105	0.383307	0.789005
6860370	1700058C01Rik	0.00716438	0.716951	0.927848
430400	1700058C13Rik	-0.00870664	0.58351	0.88282
3890731	1700058G18Rik	-0.0194345	0.0825217	0.480016
4200537	1700060C20Rik	-0.00676203	0.637369	0.901901
5560546	1700060J05Rik	0.0193594	0.165313	0.60797
3930025	1700061G19Rik	0.0123349	0.516581	0.857179
6100546	1700061G19Rik	0.0391925	0.0180193	0.279524
5570288	1700061G19Rik	-0.0203802	0.172504	0.616737
2900484	1700061I17Rik	-0.0305856	0.14235	0.575204
6040136	1700061J05Rik	-0.0220037	0.339182	0.761372
1660193	1700063H04Rik	-0.000365806	0.982123	0.995757
3800161	1700063I17Rik	-0.016298	0.510978	0.855018
2190494	1700063K16Rik	0.0132086	0.353292	0.769685
4810050	1700064D17Rik	-0.00871749	0.217658	0.666862
6980626	1700064E03Rik	0.00733318	0.618398	0.89582
3520674	1700065A05Rik	-0.00251727	0.82908	0.961298
240047	1700065A05Rik	-0.0153076	0.392502	0.794371
3840608	1700065A05Rik	-0.0172947	0.663803	0.912012
60746	1700065D16Rik	0.0167138	0.371462	0.780688
5720184	1700065I17Rik	0.0158646	0.0986712	0.50795
870075	1700065J11Rik	0.00877576	0.728542	0.931083
650400	1700065O13Rik	-0.0436	0.23684	0.684128
4150482	1700065O13Rik	-0.0314529	0.249499	0.694551
2030463	1700066B19Rik	-0.0321656	0.0504067	0.405692
630255	1700066J24Rik	0.0312807	0.0201718	0.29126
4230338	1700066M21Rik	-0.00851643	0.602159	0.890476
3460088	1700067C01Rik	-0.00374627	0.681211	0.918244
5720086	1700067C01Rik	-0.0242064	0.118772	0.543957
4280465	1700067C04Rik	-0.0315012	0.0320783	0.33914
4890768	1700067K01Rik	0.000427389	0.973631	0.994968
3420068	1700067P10Rik	-0.0135538	0.47503	0.837249
160687	1700069B07Rik	0.0127196	0.470527	0.834834
620709	1700069L16Rik	-0.040852	0.0577222	0.424305
6270079	1700071A11Rik	-0.0368988	0.0479255	0.398186
4210241	1700071K01Rik	0.00809999	0.85856	0.968835
3140168	1700072E05Rik	-0.00247862	0.881519	0.974109
2450608	1700072E05Rik	0.00921025	0.568315	0.877802
940754	1700072E05Rik	0.0212396	0.125322	0.553129
3990750	1700072H12Rik	0.00291247	0.854564	0.967473
150242	1700072I22Rik	-0.203839	0.0136276	0.254372
620292	1700072O05Rik	-0.0158393	0.521782	0.859257
6370259	1700073E17Rik	0.00426395	0.820689	0.958348
650102	1700073E17Rik	-0.0110107	0.573312	0.879628
1400709	1700073K01Rik	0.0249918	0.281364	0.720793
130377	1700074A11Rik	0.0224687	0.081643	0.478864
4730482	1700074P13Rik	0.0162986	0.2151	0.665115
2750544	1700080E11Rik	-0.0474884	0.277195	0.717271
520767	1700080G18Rik	-0.0478745	0.124421	0.551709
4060670	1700080O16Rik	-0.00724618	0.625409	0.898246
50082	1700080P15Rik	0.00745053	0.523507	0.859446
5550093	1700081D05Rik	0.00436742	0.627767	0.899083
3890309	1700081D17Rik	-0.00490372	0.723315	0.929753
430719	1700081D17Rik	-0.0242171	0.186407	0.634136
3400332	1700081D17Rik	-0.045439	0.141683	0.574372
4280593	1700081D17Rik	0.00798874	0.657435	0.909301
4610653	1700081H05Rik	0.0154195	0.449237	0.822737
2970468	1700081L16Rik	0.00596406	0.717697	0.928255
1820066	1700082G03Rik	-0.0220598	0.0786661	0.471487
7330603	1700082M22Rik	0.00869899	0.402587	0.799893
1740288	1700084C01Rik	0.00505729	0.85808	0.96865
6220113	1700084C01Rik	-0.0280517	0.336319	0.759583
4850551	1700084C01Rik	-0.0439013	0.222981	0.672305
6960487	1700084C06Rik	-0.0065964	0.794922	0.950686
3170553	1700084E18Rik	-0.0287322	0.27564	0.715716
4890066	1700084J12Rik	0.000747633	0.975497	0.995155
5130035	1700084M14Rik	0.0314009	0.0735492	0.461122
7330451	1700084P21Rik	-0.00134172	0.950528	0.989769
840520	1700085A12Rik	-0.011573	0.272305	0.712708
7200504	1700085A12Rik	-0.00502071	0.666146	0.913051
4730288	1700085B03Rik	-0.0381248	0.0849344	0.483763
6550746	1700085B13Rik	-0.00452504	0.790947	0.949742
50021	1700085C21Rik	-0.0293598	0.10024	0.511779
3940370	1700086D15Rik	0.00432522	0.576532	0.880293
3360176	1700086E08Rik	0.0233117	0.202043	0.649961
4560577	1700086G18Rik	-0.012402	0.646089	0.905151
5560279	1700086L19Rik	0.00823741	0.586224	0.884072
3610672	1700087I21Rik	-0.00363955	0.829953	0.961598
4640259	1700088E04Rik	0.0171403	0.391768	0.794174
2750634	1700090G07Rik	0.00266945	0.844706	0.964999
4220176	1700091C19Rik	-0.0159268	0.328557	0.753962
7100735	1700091H14Rik	-0.0186064	0.260302	0.703215
2600270	1700091H14Rik	-0.00518868	0.776735	0.946188
3180056	1700092C17Rik	-0.00122299	0.944074	0.987992
7330669	1700092K14Rik	-0.0134734	0.571355	0.879176
7200059	1700092M07Rik	-0.0117022	0.377503	0.785081
1170050	1700093E07Rik	-0.0228077	0.193713	0.642143
2710220	1700093J21Rik	0.0243843	0.0916968	0.496659
1170435	1700093K21Rik	0.00387988	0.867408	0.971036
3850128	1700094C09Rik	-0.0407113	0.0774762	0.468828
6590133	1700094D03Rik	-5.63145e-05	0.997649	0.999308
1410128	1700094G20Rik	0.00719035	0.678962	0.917425
460048	1700095D18Rik	-0.0131544	0.425414	0.811768
6040092	1700095D23Rik	-0.0343682	0.277001	0.717075
1450035	1700095G12Rik	0.0252476	0.135709	0.567688
3990132	1700095J03Rik	0.00536733	0.650936	0.906868
3360600	1700095J19Rik	-0.0035871	0.735399	0.933444
1340278	1700095K08Rik	-0.0407442	0.0162825	0.270502
1740647	1700096C12Rik	-0.0107032	0.511987	0.855252
3290255	1700096C12Rik	0.00504999	0.781136	0.947749
5690397	1700096P03Rik	0.0210711	0.305856	0.739429
5570673	1700101C01Rik	0.00964928	0.654143	0.907976
380333	1700101E01Rik	-0.00738101	0.587763	0.884585
1500079	1700101I19Rik	0.00210459	0.875529	0.973026
5050255	1700102P08Rik	0.0187189	0.274648	0.715061
3440202	1700104A03Rik	-0.0159945	0.314737	0.744004
4040164	1700104B16Rik	0.0330634	0.00187344	0.127208
7510438	1700105P06Rik	-0.0231489	0.0884267	0.491177
7650411	1700105P06Rik	-0.00759141	0.751442	0.938022
5390739	1700106J16Rik	0.00591707	0.633372	0.900625
2260048	1700106N22Rik	-0.00747731	0.719059	0.928579
780609	1700108F19Rik	0.0239167	0.0695127	0.453252
1400129	1700108K13Rik	0.0206232	0.251463	0.696372
4900370	1700108L22Rik	-0.020337	0.573541	0.879628
4060053	1700108M19Rik	-0.00215206	0.910518	0.98125
2810224	1700109F18Rik	-0.0168378	0.100669	0.512668
2760239	1700109H08Rik	-0.0138734	0.57333	0.879628
3310291	1700109H08Rik	-0.170609	0.00381814	0.158767
2260452	1700110M21Rik	-0.0140534	0.318729	0.746338
4260468	1700110N18Rik	0.0201627	0.136679	0.568496
6760279	1700111D19Rik	0.00709484	0.703843	0.924996
3290040	1700111E14Rik	-0.0264353	0.245641	0.691726
450187	1700112C13Rik	0.002896	0.831703	0.961928
2470706	1700112D23Rik	-0.0311572	0.12317	0.549974
6590382	1700112E06Rik	0.0183089	0.632817	0.900577
50504	1700112E06Rik	0.0281395	0.199707	0.647741
1660280	1700112H15Rik	0.0184485	0.364199	0.776178
3450594	1700112M01Rik	0.00713172	0.68681	0.920469
6280040	1700112M01Rik	-0.00197499	0.865174	0.970529
4850402	1700113H08Rik	0.000953388	0.947602	0.989158
7160619	1700113I01Rik	-0.0118597	0.534192	0.863051
5960097	1700113I22Rik	-0.00191026	0.896709	0.977724
3120142	1700113I22Rik	-0.0143886	0.398637	0.797538
6250576	1700113O17Rik	-0.0119028	0.384073	0.789182
1940086	1700116B05Rik	0.0200011	0.0844434	0.483146
1260497	1700120B06Rik	-0.011413	0.471345	0.835039
870594	1700120B22Rik	0.00731719	0.637181	0.901884
5080040	1700120B22Rik	-0.00428739	0.646926	0.905557
1740019	1700120C01Rik	0.0111088	0.485632	0.84193
3870564	1700120C14Rik	-0.00860868	0.40438	0.801279
6060475	1700120J03Rik	0.0349651	0.103579	0.518035
540594	1700120K04Rik	-0.0196188	0.154285	0.592214
6220041	1700121M19Rik	-0.00689104	0.682233	0.918559
5080360	1700122O11Rik	0.00583	0.588459	0.884986
3060132	1700123A16Rik	-0.0757313	0.0151747	0.264795
380138	1700123A16Rik	0.00817518	0.59244	0.886403
3460278	1700123D08Rik	-0.0196693	0.449622	0.822932
4280008	1700123D08Rik	0.00178699	0.898025	0.977986
3870309	1700123I01Rik	0.000301409	0.981605	0.995757
510196	1700123J19Rik	-0.000930023	0.95168	0.990131
7160471	1700123K08Rik	-0.00420735	0.777662	0.946618
840634	1700123K08Rik	-0.0101494	0.571259	0.879157
5420753	1700123L14Rik	0.000761533	0.965231	0.994064
5050608	1700123L14Rik	0.0385148	0.223425	0.672305
2340678	1700123M08Rik	-0.0210715	0.178716	0.623646
6520767	1700123O12Rik	-0.0264972	0.2168	0.666323
7330296	1700123O20Rik	0.0573996	0.236522	0.683862
3520500	1700123O20Rik	0.0249045	0.137356	0.569337
4860121	1700124K17Rik	0.00578864	0.638084	0.902241
5690129	1700124P09Rik	-0.0173959	0.250494	0.695142
7100367	1700124P09Rik	-0.00551095	0.765073	0.942033
4890367	1700125D06Rik	0.000841379	0.952263	0.990303
3310730	1700125F08Rik	-0.00622292	0.68344	0.919165
4920026	1700125H20Rik	-0.0108727	0.541352	0.86705
1710288	1700126L06Rik	-0.0267723	0.0290978	0.329065
6660209	1700126L10Rik	0.0042407	0.756266	0.939738
7330014	1700127D06Rik	-0.00829654	0.636169	0.901607
2940753	1700127F24Rik	0.00445921	0.805303	0.953556
4640537	1700127G21Rik	-0.00024066	0.984075	0.996045
4260768	1700128E19Rik	-0.0141756	0.311323	0.742868
6330674	1700128F08Rik	-0.00693092	0.623598	0.897986
3060020	1700129C05Rik	-0.00818882	0.520324	0.858489
1470167	1700129I04Rik	0.00848954	0.631866	0.900254
2070551	1700129I15Rik	0.0367685	0.00792002	0.206619
2360035	1700129I15Rik	0.00163395	0.900269	0.978373
2320477	1700129L04Rik	-0.0161215	0.221603	0.670923
1710594	1810005K13Rik	0.0572174	0.263653	0.706177
3440093	1810006K21Rik	-0.0179485	0.715592	0.927413
360592	1810006O10Rik	-0.0347538	0.333421	0.757331
3610685	1810007A24Rik	0.00487101	0.751202	0.938022
2680241	1810007E14Rik	-0.00311987	0.896558	0.977711
830288	1810007M14Rik	-0.0362771	0.281984	0.721333
6350521	1810007M14Rik	-0.0123513	0.293721	0.730718
1030026	1810007P19Rik	0.00266683	0.906372	0.979953
2490674	1810007P19Rik	-0.00147536	0.891131	0.97632
3870743	1810008A18Rik	-0.110961	0.00921974	0.219842
7380647	1810008A18Rik	-0.124245	0.00681973	0.195677
1260138	1810008K04Rik	-0.0256087	0.402161	0.799847
6180762	1810008K16Rik	-0.00292723	0.839948	0.964421
4220307	1810008K20Rik	-0.00202374	0.887159	0.975476
4260280	1810008N23Rik	-0.00663891	0.67607	0.916286
1230736	1810009A15Rik	-0.025114	0.218396	0.667755
5290427	1810009A15Rik	0.00316992	0.909648	0.980919
1340162	1810009H17Rik	-0.00949976	0.483394	0.840425
4200725	1810009J06Rik	-0.0136807	0.329291	0.754433
3450039	1810009K13Rik	0.00768771	0.833098	0.962062
2000037	1810009N02Rik	-0.138543	0.000575362	0.0900279
3140437	1810009O10Rik	-0.0499995	0.0974707	0.50621
5050647	1810009O10Rik	-0.00902269	0.587603	0.884585
4150639	1810009O10Rik	0.0211843	0.301919	0.736939
2940180	1810010D01Rik	0.00468402	0.802823	0.953045
6770327	1810010H24Rik	0.00173519	0.911897	0.98138
1820382	1810010K12Rik	-0.0168149	0.467374	0.834082
620725	1810010M01Rik	0.0121975	0.34978	0.767477
7550458	1810011H11Rik	0.255409	0.00810998	0.208652
6330273	1810011H11Rik	0.00331488	0.848082	0.965733
7100639	1810011O10Rik	0.13912	0.152263	0.589227
270241	1810011O10Rik	0.0591573	0.00494505	0.173915
5260102	1810012K16Rik	-0.00806029	0.573363	0.879628
110376	1810012P15Rik	0.0145966	0.461856	0.83118
6370364	1810013B01Rik	-0.108494	0.113195	0.536092
4670286	1810013D10Rik	-0.0450349	0.222172	0.671426
6420121	1810013D15Rik	0.0189637	0.213596	0.663309
2320048	1810013L24Rik	-0.0201102	0.397354	0.796914
5810551	1810013L24Rik	0.127311	0.00775226	0.205281
6200706	1810013L24Rik	-0.0293543	0.0941094	0.501646
5860364	1810013L24Rik	0.0544962	0.36322	0.775591
2340458	1810014F10Rik	-0.00775285	0.767424	0.94316
6330291	1810015A11Rik	0.00121536	0.915576	0.982235
510338	1810015A11Rik	0.0562444	0.0796005	0.473514
1500273	1810015C11Rik	-0.164301	0.0158511	0.267618
50040	1810015H18Rik	0.0233412	0.180491	0.626336
7650474	1810017N16Rik	-0.00218821	0.883669	0.974578
620403	1810018F18Rik	-0.000725651	0.971739	0.994745
7560400	1810019D21Rik	-0.214614	0.0990314	0.509168
7200201	1810019J16Rik	-0.0284271	0.309068	0.74176
70162	1810020C02Rik	-0.008251	0.723512	0.929808
1510561	1810020D17Rik	-0.0530052	0.338096	0.760938
3060594	1810020G14Rik	0.011748	0.640036	0.902962
2450082	1810020G14Rik	-0.0199626	0.282762	0.721892
2370561	1810020G14Rik	-0.016703	0.404403	0.801279
3120379	1810020O05Rik	-0.0110649	0.471971	0.83534
4200279	1810022C23Rik	0.0144488	0.205035	0.653403
4560181	1810022K09Rik	0.12339	0.00263505	0.13932
6840445	1810022O10Rik	-0.0695748	0.0491686	0.401743
7380377	1810022O10Rik	-0.0615454	0.180535	0.626336
4610731	1810023F06Rik	0.417055	0.00431407	0.16496
3440349	1810024B03Rik	-0.00701616	0.738254	0.933917
3400136	1810026B05Rik	0.0613725	0.126764	0.554707
5550088	1810026B05Rik	0.0287491	0.0779624	0.470068
6900632	1810026J23Rik	-0.0993711	0.00272971	0.140876
6200474	1810027L02Rik	-0.0222744	0.161669	0.602413
4560148	1810027O10Rik	-0.131324	0.00832833	0.210335
1190180	1810027O10Rik	-0.104657	0.0184647	0.282275
1780670	1810028F09Rik	-0.00272331	0.850685	0.966015
6560280	1810029B16Rik	0.0148676	0.00210361	0.132202
6760291	1810029B16Rik	-0.0134843	0.621512	0.897092
2810279	1810030J14Rik	-0.0424865	0.0413086	0.37704
1940328	1810030J14Rik	-0.00733504	0.785626	0.948735
4010138	1810030N24Rik	0.00821285	0.550777	0.870446
1820451	1810030N24Rik	-0.017309	0.376721	0.784577
3360112	1810030N24Rik	0.0477856	0.154967	0.5929
5260523	1810030N24Rik	0.025633	0.435699	0.816529
1470707	1810030O07Rik	-0.0234676	0.0463635	0.393613
7570133	1810031K17Rik	0.0199076	0.391749	0.794174
6420554	1810032O08Rik	0.00514555	0.926021	0.984507
6510382	1810032O08Rik	-0.00817022	0.807276	0.954105
7000735	1810032O08Rik	0.0194306	0.0996659	0.510336
3170343	1810033B17Rik	0.0309943	0.0176173	0.276702
4280280	1810033M07Rik	-0.071276	0.195947	0.644581
7560010	1810034K20Rik	-0.0160393	0.619913	0.896578
7210019	1810035L17Rik	0.0418571	0.10127	0.513999
4070678	1810035L17Rik	0.0310961	0.400835	0.79857
3890544	1810037C20Rik	0.0216508	0.595857	0.887737
50692	1810037I17Rik	0.103718	0.0131275	0.252411
6370682	1810037K07Rik	0.0144295	0.20594	0.654511
4390278	1810037O03Rik	-0.0275301	0.103557	0.518035
5360333	1810041L15Rik	-0.023659	0.0921155	0.497505
4880491	1810041L15Rik	0.000761247	0.973689	0.994968
7570091	1810043G02Rik	-0.00837722	0.492456	0.845792
4810121	1810043G02Rik	-0.00950956	0.715616	0.927413
1850368	1810043G02Rik	-0.0160294	0.404868	0.801481
5960427	1810043H04Rik	-0.0389214	0.279829	0.719517
6370110	1810043H04Rik	-0.0406712	0.149696	0.585919
4540653	1810043M20Rik	-0.0233724	0.256964	0.701071
1990253	1810044B20Rik	-0.00421767	0.729037	0.931296
650292	1810044D09Rik	-0.0442941	0.0387813	0.367298
7040286	1810046J19Rik	-0.0330448	0.297037	0.732658
3830484	1810046K07Rik	-0.115309	0.0537927	0.414383
2570414	1810047B09Rik	0.00984249	0.447797	0.822137
1690747	1810047J07Rik	-0.00699399	0.67391	0.915441
4220097	1810047K05Rik	-0.0376662	0.0150964	0.264409
160600	1810047K05Rik	-0.0236035	0.265322	0.707791
1070154	1810047O18Rik	0.0237836	0.120309	0.545316
5900626	1810048J11Rik	-0.0230932	0.284777	0.723316
2060132	1810048J11Rik	0.0122383	0.29311	0.73007
4590521	1810048J11Rik	0.00735946	0.8443	0.964935
2850630	1810049H13Rik	-0.0844027	0.221578	0.670923
2360632	1810049H19Rik	0.000992656	0.961623	0.992794
2320435	1810049N02Rik	-0.180873	0.000938825	0.103833
20669	1810049O03Rik	0.0166262	0.317012	0.745591
2470129	1810053B01Rik	0.000362873	0.983184	0.995848
4900167	1810054D07Rik	-0.0213842	0.275493	0.715615
2320736	1810055D05Rik	-0.0251079	0.261657	0.704436
3940504	1810055E12Rik	-0.0458862	0.0304769	0.334588
6550431	1810055E12Rik	0.018428	0.548996	0.869534
6580148	1810055E12Rik	-0.0235797	0.522521	0.859309
150066	1810055G02Rik	0.274358	0.273494	0.714028
5220192	1810057B09Rik	-0.0253426	0.40295	0.800202
7330619	1810058I24Rik	-0.0319024	0.273327	0.713921
1440431	1810058I24Rik	-0.00675187	0.936939	0.986152
450291	1810058M03Rik	-0.134408	0.0239961	0.305731
4180543	1810058N15Rik	0.0248418	0.244075	0.690388
2070162	1810060C03Rik	0.00419073	0.688076	0.921191
5820167	1810062G17Rik	0.0229749	0.183007	0.630122
6180068	1810062O14Rik	0.0122426	0.263742	0.706177
4850544	1810062O14Rik	-0.0745673	0.0428295	0.381551
5420021	1810062O18Rik	0.0403638	0.0692255	0.452519
7100634	1810063B05Rik	0.17711	0.058078	0.424805
3870097	1810063B07Rik	-0.0566833	0.137377	0.569337
2230646	1810064F22Rik	0.0230147	0.311525	0.742868
2030465	1810064F22Rik	-0.0780141	0.0233554	0.303929
2940296	1810064L21Rik	-0.0367689	0.127757	0.556322
2230041	1810064L21Rik	0.00491333	0.749657	0.937403
5220669	1810065E05Rik	-0.0157371	0.477637	0.838265
1500075	1810073H04Rik	-0.00650635	0.923083	0.983647
1990553	1810073M12Rik	0.0141144	0.396514	0.796281
4730722	1810073N04Rik	0.0083962	0.651379	0.906908
5670452	1810073N04Rik	-0.0103907	0.423953	0.811665
2230452	1810074P20Rik	0.00666766	0.790795	0.949742
5260537	1810074P20Rik	-0.030252	0.304245	0.738299
6200035	1810074P20Rik	-0.0123641	0.425109	0.811768
4640296	2010001A14Rik	-0.0166427	0.313813	0.744004
3780240	2010001E11Rik	-0.00363696	0.791865	0.949839
630575	2010001F03Rik	-0.0878559	0.0235262	0.304576
7100475	2010001H16Rik	0.0469687	0.0192139	0.285977
1410259	2010001J22Rik	-0.246848	4.94912e-05	0.0509321
1260538	2010001J22Rik	-0.434567	4.25749e-05	0.0489281
2850546	2010001M05Rik	0.0253436	0.0403483	0.372898
620192	2010001M06Rik	-0.0239836	0.40278	0.800099
7210672	2010001M09Rik	0.000321913	0.982392	0.995757
3840672	2010001P08Rik	0.0137694	0.212331	0.6619
7100376	2010001P20Rik	0.000201035	0.986815	0.997121
1820609	2010002A02Rik	0.00648127	0.686795	0.920469
4150192	2010002M12Rik	-0.0133471	0.285564	0.724086
520025	2010002N04Rik	0.0587436	0.036712	0.358885
4610520	2010003H20Rik	0.0202121	0.219925	0.669515
6330204	2010003J03Rik	0.0270357	0.349137	0.767138
3140255	2010003K11Rik	0.319647	0.000127691	0.0650869
4760026	2010003K15Rik	-0.135199	0.0777415	0.469299
4880373	2010003O02Rik	-0.0412752	0.200088	0.648066
1410647	2010003O18Rik	-0.0667314	0.0740573	0.46221
6620315	2010004A03Rik	0.0306073	0.0952167	0.502481
2140215	2010004M13Rik	-0.0142289	0.846828	0.96529
5550008	2010004N17Rik	0.0178497	0.133794	0.565511
4250528	2010005E20Rik	0.0218017	0.289693	0.727018
520035	2010005H15Rik	0.0393853	0.0206669	0.293038
4640402	2010005J08Rik	0.0242604	0.285334	0.723944
2750612	2010005J08Rik	-0.0175887	0.506235	0.852815
2570259	2010005J08Rik	0.00361609	0.790427	0.949742
6200491	2010005O13Rik	-0.00672269	0.649183	0.90635
5490524	2010005O13Rik	-0.0155432	0.62439	0.898194
7650239	2010007H06Rik	0.0603295	0.00325912	0.151203
7650577	2010007H12Rik	-0.0888704	0.040723	0.374524
6040324	2010007H12Rik	-0.117499	0.0327433	0.342248
3800739	2010007K12Rik	-0.0212225	0.594691	0.887148
2680324	2010007L08Rik	-0.0127089	0.368195	0.778276
6450465	2010007L18Rik	-0.148891	0.00482849	0.173248
6960075	2010008E23Rik	-0.0341649	0.0298651	0.332196
3420193	2010009J12Rik	-0.0891168	0.00521896	0.177151
1510152	2010011I20Rik	-0.0977599	0.0157886	0.267061
5490017	2010012O05Rik	-0.0202102	0.406762	0.802494
360630	2010013E09Rik	-0.00191917	0.905075	0.97956
460528	2010015J01Rik	-0.0305692	0.156245	0.595081
6420730	2010015L04Rik	-0.00722084	0.67222	0.91471
7610075	2010015P12Rik	0.0111908	0.617866	0.89573
2000164	2010016I18Rik	-0.00192518	0.963445	0.993346
6040112	2010100O12Rik	0.000445747	0.986093	0.996778
4260224	2010100O12Rik	-0.119765	0.000723547	0.097581
2450136	2010106E10Rik	-0.0119795	0.375793	0.784016
3460477	2010106G01Rik	0.082641	0.0837666	0.481627
270450	2010106G01Rik	0.0351024	0.0574124	0.423764
4850646	2010106G01Rik	0.0117686	0.443491	0.820401
5550543	2010107E04Rik	-0.0153447	0.411901	0.804694
6220670	2010107G12Rik	-0.0278159	0.205735	0.654251
6760136	2010107G12Rik	-0.0216149	0.276848	0.716913
3190095	2010107G23Rik	-0.000218368	0.991735	0.997882
20692	2010107H07Rik	-0.073624	0.339939	0.761372
4810014	2010109A12Rik	0.0110242	0.562494	0.875269
940156	2010109I03Rik	-0.000547814	0.969798	0.994583
4540390	2010109I03Rik	-0.0203035	0.234681	0.682372
1450201	2010109K11Rik	0.0444399	0.0897127	0.493415
4280634	2010110I21Rik	-0.00468078	0.782757	0.948183
4850358	2010110K16Rik	-0.0422389	0.183253	0.630574
6770743	2010110P09Rik	0.00979779	0.662997	0.911734
3520092	2010111I01Rik	0.0576614	0.0769689	0.468311
610338	2010111I01Rik	0.0114779	0.52514	0.860243
7380072	2010203O07Rik	-0.000728035	0.981847	0.995757
160246	2010204K13Rik	-3.58343e-05	0.997432	0.999242
1710491	2010204K13Rik	0.00249665	0.875275	0.973026
1110639	2010204K13Rik	-0.022082	0.437742	0.817916
4250025	2010204N08Rik	0.00822875	0.526934	0.861009
6620703	2010204N08Rik	-0.00805418	0.713874	0.927341
4200139	2010204O13Rik	-0.0888507	0.200179	0.648066
4060377	2010205O06Rik	-0.060535	0.194149	0.642143
70382	2010209O12Rik	0.00405617	0.801988	0.952855
3370465	2010300C02Rik	0.00813811	0.429063	0.813327
5890687	2010301N04Rik	-0.0178873	0.136265	0.568263
4390445	2010305A19Rik	0.00811906	0.662334	0.911545
430240	2010305A19Rik	-0.0323263	0.467227	0.833967
150196	2010305C02Rik	-0.237026	0.0243131	0.307778
5090609	2010308M01Rik	0.123661	0.0219638	0.298744
7100739	2010309E21Rik	0.00294766	0.897094	0.977766
6860075	2010309E21Rik	-0.00327432	0.858062	0.96865
7160521	2010309J24Rik	0.00138154	0.876935	0.973482
7570372	2010309L07Rik	0.0698185	0.132351	0.563092
4920273	2010311D03Rik	0.0229129	0.514329	0.856173
2680142	2010312A17Rik	-0.0479499	0.0976864	0.506388
450270	2010313D22Rik	-0.0377017	0.0448133	0.389032
3180438	2010317E24Rik	0.0225174	0.178487	0.623257
2480041	2010320M18Rik	-0.0765198	0.157418	0.596544
1740187	2010321I05Rik	-0.116069	0.00961699	0.224352
4670255	2010321M09Rik	6.56605e-05	0.998147	0.999427
2340743	2010321M09Rik	0.0276497	0.181015	0.626984
5890491	20198505_4692_RC	0.0194504	0.331881	0.756398
1260242	20198505_5605	-0.00309265	0.824386	0.959689
6110047	21716071_3233_RC	-0.00491092	0.841269	0.964514
5870309	21716071_6081_RC	0.00877845	0.527118	0.861163
460682	2200001I15Rik	0.040075	0.78436	0.948618
3890703	2200001K16Rik	0.0245192	0.241437	0.687491
4900082	2200002D01Rik	0.0524302	0.268385	0.70965
3830066	2200002J24Rik	-0.0117657	0.433873	0.81524
6860563	2200002K05Rik	0.0114706	0.520612	0.858515
4070048	2200005K02Rik	-0.0879525	0.06276	0.436065
7100356	2210003I03Rik	0.0105927	0.571417	0.879181
6420494	2210008F06Rik	-0.028819	0.176646	0.621694
990050	2210008N01Rik	-0.00239406	0.897669	0.97793
2370201	2210009F20Rik	0.00456457	0.7156	0.927413
2810328	2210009G21Rik	0.00183206	0.916113	0.982369
1170382	2210009G21Rik	-0.0262026	0.411835	0.804694
4540039	2210009G21Rik	-0.00257168	0.881472	0.974109
1710482	2210010B09Rik	0.039096	0.0129294	0.25117
5690075	2210010B09Rik	-0.0199666	0.300318	0.735338
7560139	2210010C04Rik	-0.0156543	0.507844	0.853456
780196	2210010C17Rik	0.0884811	0.0741005	0.46221
4180333	2210010L05Rik	0.0409976	0.114363	0.537871
3830253	2210010L05Rik	0.0184371	0.368382	0.778429
6110681	2210010N04Rik	-0.0663249	0.0440114	0.385714
5050468	2210011C24Rik	0.0133149	0.571204	0.879157
6580687	2210011G09Rik	-0.00919495	0.808778	0.954516
6450156	2210012C09Rik	-0.000848961	0.979885	0.995757
2100273	2210012C09Rik	-0.00871384	0.489851	0.84457
3360544	2210012G02Rik	-0.00146971	0.944869	0.988328
5340767	2210012G02Rik	-0.0191408	0.255202	0.69954
7650343	2210012G02Rik	-0.0606652	0.225054	0.67359
4890753	2210012G02Rik	-0.0330528	0.0941136	0.501646
380202	2210013K02Rik	-0.0195205	0.643643	0.904398
620647	2210013O21Rik	0.540941	4.09217e-05	0.0489281
7100133	2210015D19Rik	-0.00633013	0.630365	0.899719
450131	2210015D19Rik	-0.0308142	0.0460777	0.392713
150132	2210015D19Rik	-0.11125	0.0258922	0.315058
2140044	2210015K02Rik	0.14	0.0172175	0.275116
2320672	2210016F16Rik	-0.00617313	0.838811	0.964103
6590201	2210016L21Rik	-0.0177181	0.727145	0.930907
6860671	2210016L21Rik	-0.0258401	0.594228	0.886963
6220243	2210016L21Rik	0.00691926	0.404926	0.801551
7100142	2210017A09Rik	-0.0131914	0.197252	0.645733
5860703	2210018M11Rik	0.00333276	0.847515	0.965612
5550372	2210018M11Rik	-0.0214242	0.274564	0.71498
1500730	2210018M11Rik	-0.0360286	0.15071	0.587187
4120201	2210019E14Rik	-0.00296116	0.834854	0.96235
2490070	2210020M01Rik	0.0126103	0.451592	0.824043
6380438	2210021J22Rik	-0.00218077	0.927744	0.984731
1300008	2210021J22Rik	-0.0201113	0.0397054	0.370784
150360	2210022J03Rik	-0.0163718	0.314416	0.744004
7100458	2210023G05Rik	0.103292	0.0807041	0.476787
7100630	2210023G05Rik	0.06933	0.0720965	0.458705
3400167	2210037E17Rik	0.002386	0.83078	0.961769
380019	2210038L17Rik	-0.03829	0.0716182	0.458222
1740195	2210038L17Rik	-0.0265496	0.209502	0.658415
5670079	2210039O17Rik	-0.124959	0.0577809	0.42453
6100670	2210403N09Rik	-0.00753374	0.76997	0.9443
7330446	2210404I19Rik	-0.0217238	0.0426321	0.381237
1300014	2210404O07Rik	0.0766978	0.00622375	0.189649
7040671	2210404O09Rik	-0.0218296	0.247213	0.692486
7570451	2210406O10Rik	0.00377724	0.804825	0.953381
5340274	2210407C18Rik	-0.013775	0.460665	0.830454
4780008	2210407N10Rik	0.0117658	0.598767	0.889157
2680402	2210408F11Rik	0.106944	0.266871	0.709
5910348	2210408F21Rik	-0.0324273	0.520777	0.858524
6380221	2210408I21Rik	-0.0158123	0.364327	0.776178
4920433	2210408I21Rik	-0.0439944	0.0225132	0.301158
4830403	2210408O09Rik	0.0147386	0.532496	0.862713
3060475	2210409B11Rik	0.00398834	0.824365	0.959689
5260152	2210409D07Rik	0.00697401	0.139739	0.572213
2000332	2210409F01Rik	0.00327425	0.873418	0.972562
4760521	2210409H10Rik	-0.00875015	0.461417	0.830984
1300487	2210410D02Rik	-0.0168065	0.624725	0.898209
6110138	2210410E06Rik	-0.0496039	0.0973606	0.506126
2630059	2210411A11Rik	-0.0104624	0.173087	0.617581
4390333	2210411K11Rik	-0.0659379	0.0215177	0.296604
50608	2210412D01Rik	-0.0307994	0.353819	0.77006
2370554	2210412E05Rik	-0.0183955	0.290034	0.727354
7100138	2210414B05Rik	0.0145687	0.343442	0.763321
3140538	2210414H16Rik	-0.0800057	0.361238	0.774636
4890605	2210414H16Rik	-0.00749178	0.711139	0.926454
1030538	2210415F13Rik	-0.0205603	0.0111401	0.239153
3520561	2210416O15Rik	-0.029426	0.0293752	0.329814
4570360	2210417D09Rik	-0.0790238	0.0461632	0.392877
6100041	2210418B03Rik	-0.0394183	0.0775185	0.468828
6060156	2210418G03Rik	0.00318875	0.897406	0.977871
4230477	2210418G03Rik	0.0120829	0.596312	0.887932
1660670	2210418H06Rik	-0.0713354	0.000448834	0.0843482
3850187	2210418O10Rik	0.0932095	0.0962516	0.504336
870181	2210418O10Rik	-0.00252292	0.871479	0.972004
3800543	2210419D22Rik	-0.0299314	0.523016	0.85936
450021	2210420J11Rik	-0.00164654	0.887433	0.975617
1980187	2210420N10Rik	-0.00996842	0.681947	0.91846
2900035	22164589_5684_RC	0.00514655	0.634722	0.90108
70615	221973_54	0.00732019	0.693231	0.921831
5390612	221973_54_RC	-0.00203259	0.939258	0.98666
4560193	2300002D11Rik	-0.00546179	0.758244	0.940453
990221	2300002D11Rik	-0.00374243	0.828731	0.961189
3370022	2300002M23Rik	0.0143685	0.517026	0.857436
2230546	2300004C15Rik	-0.0666112	0.104387	0.519252
6270288	2300005B03Rik	-0.00316556	0.862867	0.969952
2570739	2300006M17Rik	0.043834	0.17636	0.621398
3400326	2300006N05Rik	0.010901	0.359937	0.773972
3140327	2300006N05Rik	-0.0103829	0.597159	0.888592
60037	2300008H03Rik	-0.0271488	0.348842	0.766946
4560386	2300009A05Rik	0.011239	0.825024	0.959813
1430170	2310001A20Rik	-0.0534386	0.12424	0.55154
7550184	2310001H12Rik	-0.0019587	0.894291	0.977135
4010538	2310001H12Rik	-0.0281173	0.0844846	0.483146
3990722	2310001H12Rik	-0.0661366	0.0657439	0.443526
3460020	2310001H17Rik	-0.200605	0.0131339	0.252426
1980450	2310001H18Rik	-0.022018	0.113324	0.536358
270138	2310001K24Rik	-0.00685492	0.531402	0.861876
2490685	2310001L23Rik	0.0112921	0.509437	0.854493
770170	2310002A08Rik	-0.0201142	0.283845	0.722573
6590189	2310002B06Rik	-0.0427051	0.0633278	0.437994
5360368	2310002B06Rik	-0.0854465	0.00076503	0.0992227
1410288	2310002B06Rik	-0.0704869	0.00540597	0.179219
7100280	2310002B14Rik	0.00270576	0.928548	0.984731
2510228	2310002B14Rik	-0.0419288	0.0576058	0.424
110300	2310002D06Rik	-0.00250542	0.904089	0.979239
2340538	2310002F18Rik	0.0414129	0.202045	0.649961
2260497	2310002J15Rik	-0.0181888	0.123032	0.549517
5900689	2310002J21Rik	-0.00227647	0.841112	0.964441
4250292	2310002L09Rik	0.00281549	0.895824	0.977486
4880524	2310002L13Rik	-0.0151814	0.471963	0.83534
5310440	2310003C23Rik	0.0597314	0.0183682	0.281466
5340338	2310003C23Rik	0.0510061	0.119641	0.544875
110468	2310003F16Rik	-0.0230822	0.311752	0.74287
830075	2310003H01Rik	-0.0785728	0.316532	0.745494
630246	2310003L06Rik	0.00873623	0.55354	0.871669
5220068	2310003L22Rik	0.025151	0.408338	0.803104
1980753	2310003L22Rik	-0.0160715	0.537316	0.865104
5290315	2310003M01Rik	0.021427	0.0406036	0.374074
6900053	2310003P10Rik	-0.0203291	0.600679	0.889682
2470424	2310004H21Rik	-0.0777239	0.0135819	0.254372
6590113	2310004I03Rik	-0.0982358	0.0408104	0.374992
4220592	2310004I24Rik	-0.0590013	0.165065	0.60753
1980348	2310004N11Rik	-0.0432147	0.402839	0.800112
3170403	2310004N24Rik	0.0661018	0.0145733	0.260682
4540309	2310005C01Rik	0.0136434	0.502373	0.850581
2120243	2310005E10Rik	0.280792	0.00706511	0.197855
6400377	2310005E10Rik	0.00583742	0.817279	0.957228
4230441	2310005E17Rik	0.0202577	0.205541	0.653778
6580519	2310005G13Rik	0.00779045	0.586824	0.884292
6350192	2310005L22Rik	0.0401595	0.546152	0.868003
450424	2310005N01Rik	-0.041863	0.0356915	0.35488
150528	2310005N03Rik	0.0420329	0.235952	0.683345
2190048	2310005P05Rik	-0.00481791	0.949142	0.989458
5720079	2310006J04Rik	-0.00176113	0.937252	0.986152
6350092	2310006M14Rik	-0.0147374	0.39788	0.797179
3310543	2310007A19Rik	-0.016243	0.31848	0.746185
4730202	2310007B03Rik	0.012883	0.35026	0.767626
1740491	2310007D09Rik	0.0180468	0.25948	0.703052
4290446	2310007F04Rik	0.0129378	0.519257	0.858151
4070445	2310007F21Rik	-0.0224498	0.660655	0.910679
70113	2310007F21Rik	0.00463924	0.70438	0.925153
5050095	2310007F21Rik	-0.0403776	0.459929	0.829728
6900598	2310007G05Rik	-0.0419237	0.535315	0.863817
7200398	2310007H09Rik	0.0552523	0.714159	0.92741
6380703	2310007H09Rik	0.0462624	0.724144	0.929938
1510259	2310007L24Rik	0.00057807	0.978833	0.995757
4920044	2310007O11Rik	0.0224824	0.403448	0.800439
1770397	2310008H04Rik	0.00856497	0.743924	0.93579
650164	2310008H09Rik	0.0236575	0.269583	0.710825
6020747	2310008H09Rik	-0.0291609	0.346841	0.765613
2120241	2310008I22Rik	0.0282019	0.256353	0.700453
460474	2310008M10Rik	0.086385	0.253354	0.697843
7330113	2310009A05Rik	-0.017466	0.574809	0.879864
4010164	2310009B15Rik	-0.0791128	0.12938	0.55896
2030102	2310009E04Rik	0.0401886	0.12956	0.559311
6660133	2310009E04Rik	-0.0221581	0.53033	0.861693
5560414	2310010B21Rik	-0.0215732	0.57268	0.879422
6480113	2310010J17Rik	-0.0187254	0.672549	0.9148
6650309	2310010M20Rik	-0.0248461	0.307198	0.740677
1780477	2310011E23Rik	-0.00868573	0.490634	0.844956
780482	2310011G17Rik	-0.0288142	0.420627	0.80967
5960504	2310011J03Rik	0.0296694	0.402271	0.799847
870240	2310014B11Rik	-0.0530113	0.0708102	0.456681
2060671	2310014D11Rik	-0.144599	0.000132717	0.0657577
6840162	2310014F06Rik	0.0170616	0.445363	0.8213
3990445	2310014G06Rik	-0.0343757	0.396636	0.796327
1400398	2310014H01Rik	0.509076	0.00192039	0.128214
580735	2310014L17Rik	0.0117078	0.45717	0.827785
3840475	2310014L17Rik	-0.0403258	0.193889	0.642143
5090131	2310014L17Rik	-0.0236582	0.399955	0.798215
4670681	2310015A05Rik	0.00475163	0.802602	0.952999
2650577	2310015A05Rik	0.0268028	0.0667122	0.44673
5890017	2310015A05Rik	0.00413225	0.801615	0.952726
2320670	2310015A05Rik	-0.0287045	0.0536491	0.414158
5820725	2310015B20Rik	-0.0075474	0.608766	0.893009
4920041	2310015D24Rik	-0.010529	0.593075	0.886464
6280246	2310015L07Rik	0.0396311	0.0538072	0.414383
1410468	2310015N21Rik	0.0195629	0.125543	0.553618
4290152	2310016C08Rik	0.0604209	0.369187	0.778844
3360241	2310016C08Rik	-0.0122181	0.53467	0.863415
3930050	2310016C16Rik	0.0194352	0.451419	0.823989
4040039	2310016D23Rik	-0.0105445	0.348791	0.76694
4060056	2310016E02Rik	0.132151	0.0329731	0.342758
2450482	2310016E02Rik	0.0527774	0.351504	0.768298
7560707	2310016E02Rik	0.00375342	0.784948	0.948735
6250279	2310016E02Rik	-0.0128614	0.444437	0.820826
4780603	2310016G11Rik	0.0321103	0.0225905	0.301391
1780647	2310016M24Rik	-0.0343763	0.264198	0.706583
5050725	2310020N23Rik	-0.0229751	0.334476	0.758219
1980050	2310021F11Rik	0.0125082	0.534703	0.863415
1450255	2310021H06Rik	0.0421582	0.125793	0.553739
2140333	2310021J05Rik	0.00285487	0.855061	0.967473
5220523	2310021P13Rik	-0.113293	0.0547881	0.417403
780767	2310022A10Rik	-0.0280148	0.526987	0.861009
7570612	2310022A10Rik	-0.000418234	0.981784	0.995757
7380296	2310022B05Rik	-0.146628	0.000443421	0.0843482
6940435	2310022K01Rik	-0.0202088	0.354763	0.770568
2630154	2310022K01Rik	-0.053113	0.119562	0.544875
6940551	2310022K11Rik	-0.00979996	0.296973	0.732658
6900487	2310022M17Rik	-0.000148106	0.989765	0.997531
6510561	2310022M17Rik	0.00641212	0.650474	0.906514
3130189	2310024N18Rik	-0.0322859	0.518958	0.858095
3940215	2310026J01Rik	0.00124388	0.950503	0.989769
2340687	2310026J01Rik	-0.0350329	0.162746	0.604141
7160291	2310028O11Rik	-0.104807	0.0073465	0.201244
1570112	2310030D15Rik	0.00962956	0.565888	0.876663
2750309	2310030G06Rik	0.0234069	0.195912	0.644581
160162	2310030N02Rik	0.0127374	0.490094	0.844603
4120437	2310031L18Rik	-0.0286201	0.233819	0.681781
6450327	2310031L18Rik	0.00191813	0.845884	0.965136
130088	2310032M22Rik	-0.0235741	0.653856	0.907891
6380022	2310033E01Rik	-0.00606756	0.693854	0.922079
4220730	2310033E01Rik	-0.0310055	0.110909	0.531999
3710136	2310033F14Rik	0.00701499	0.820708	0.958348
6040661	2310033K02Rik	-0.00699365	0.586879	0.884292
2140010	2310033K02Rik	-0.00301175	0.873316	0.972497
6250767	2310033K02Rik	-0.0135412	0.544612	0.867678
2480731	2310033P09Rik	-0.00524549	0.73359	0.932885
4900070	2310033P09Rik	-0.0499239	0.116266	0.54076
7210468	2310034C09Rik	-0.00314555	0.685905	0.920412
650504	2310034G01Rik	-0.0104098	0.498146	0.848234
4180064	2310035C23Rik	0.0211386	0.143286	0.576776
4590014	2310035C23Rik	-0.026358	0.0623887	0.435644
6420291	2310035C23Rik	-0.0118358	0.50873	0.853905
4570482	2310035C23Rik	-0.00461147	0.772927	0.944871
940577	2310035K24Rik	-0.0606936	0.2107	0.660258
6620735	2310036D04Rik	0.107588	0.118497	0.543679
5720370	2310036D22Rik	0.0458589	0.43417	0.815352
7560026	2310036I02Rik	0.0304404	0.179864	0.625386
940402	2310036I02Rik	0.0355395	0.102773	0.516702
6060392	2310036O22Rik	-0.0648719	0.0459963	0.392629
1110367	2310037I24Rik	-0.0346142	0.00408768	0.161937
6350035	2310037I24Rik	-0.0225905	0.283852	0.722573
2940152	2310037I24Rik	-0.0705773	0.0211334	0.295353
4390487	2310037I24Rik	-0.0227334	0.315203	0.744132
4060647	2310038D14Rik	-0.148989	0.00252191	0.138423
2340754	2310038E17Rik	-0.0123652	0.431876	0.814577
4780477	2310039D24Rik	-0.0155254	0.179508	0.624676
540615	2310039E09Rik	0.0330742	0.104779	0.519853
2340598	2310039H08Rik	-0.125606	0.0893463	0.493215
110333	2310039L15Rik	-0.0446237	0.0476877	0.397436
6330300	2310040A07Rik	-0.436362	8.22102e-05	0.0590883
1940762	2310040A07Rik	-0.590614	0.000255254	0.077913
1430564	2310040A13Rik	0.0098434	0.793133	0.950127
5820196	2310040B03Rik	-0.0470757	0.15026	0.586898
6620639	2310040C09Rik	-0.0360338	0.380793	0.787517
70326	2310040G07Rik	-0.0122938	0.441166	0.819679
20739	2310040G24Rik	-0.0101289	0.585756	0.883795
5720711	2310040M23Rik	-0.0188471	0.25589	0.700331
1050228	2310041I20Rik	-0.00534618	0.733811	0.93297
5130593	2310042D19Rik	-0.0521227	0.0789817	0.472207
50491	2310042E22Rik	0.00834973	0.753519	0.938721
6060093	2310042P07Rik	0.0289636	0.0667576	0.44673
780731	2310043D08Rik	0.00212519	0.909838	0.980986
5690626	2310043I08Rik	0.0162602	0.340372	0.761608
2760333	2310043J07Rik	-0.00882814	0.361368	0.774694
5570608	2310043L02Rik	-0.026503	0.175527	0.620504
1690497	2310043N10Rik	-0.0510229	0.498924	0.848417
990377	2310044D20Rik	-0.00464802	0.842623	0.964606
6270743	2310044G17Rik	0.0778969	0.299959	0.735001
6270326	2310044H10Rik	0.0214123	0.739986	0.934393
5340681	2310044H10Rik	0.00171185	0.975684	0.995201
6200348	2310045A20Rik	0.0350168	0.739152	0.93408
3400373	2310045I24Rik	-0.0279068	0.0811432	0.477671
2190615	2310045K21Rik	-0.0556203	0.459163	0.828992
3180291	2310045L10Rik	-0.0226364	0.258841	0.702641
4560204	2310045N01Rik	-0.00644965	0.733024	0.932613
650088	2310046A06Rik	0.0142646	0.284295	0.723055
3140041	2310046K01Rik	0.0101323	0.588211	0.884775
5570326	2310046M24Rik	0.00636072	0.607992	0.892672
1430142	2310046O06Rik	-0.044646	0.0294527	0.33052
1110309	2310047A01Rik	0.022276	0.212747	0.66259
5860131	2310047A01Rik	-0.0298532	0.522944	0.85936
5910301	2310047B19Rik	-0.0185352	0.430597	0.81395
3290553	2310047B19Rik	-0.0280783	0.187071	0.634655
2570129	2310047C04Rik	0.0149607	0.121158	0.54691
4860360	2310047C04Rik	0.00582452	0.600935	0.889857
3800482	2310047C04Rik	0.00570884	0.765039	0.942025
4880767	2310047C04Rik	0.00508018	0.814872	0.956582
7100091	2310047C21Rik	-0.0363315	0.141151	0.573788
6250673	2310047D07Rik	0.00469456	0.791246	0.949742
7320162	2310047D13Rik	0.00314918	0.860007	0.969409
130768	2310047D13Rik	0.0139144	0.374031	0.782468
7050630	2310047H23Rik	-0.0194127	0.429897	0.813657
3290156	2310047K21Rik	0.00499339	0.77315	0.944926
5690753	2310047M10Rik	-0.0844873	0.0803121	0.475223
1980113	2310047M10Rik	-0.130434	0.00890273	0.216269
50484	2310047M15Rik	-0.00204148	0.901779	0.978515
1190059	2310047O13Rik	-0.0154119	0.561811	0.875078
830368	2310047O13Rik	0.0105641	0.628524	0.899283
4830725	2310047O13Rik	-0.0130198	0.59252	0.886403
7650100	2310050C09Rik	-0.00601733	0.691224	0.921356
4050037	2310051E17Rik	-0.0946218	0.357126	0.771995
5340609	2310051F07Rik	0.0845087	0.0153872	0.266558
430364	2310051M13Rik	0.00124803	0.901422	0.978431
6250088	2310051N18Rik	-0.0776877	0.0590233	0.427007
2650142	2310051P22Rik	-0.00847015	0.525465	0.860252
5570722	2310057J16Rik	-0.0397288	0.119878	0.544928
3400224	2310057J18Rik	-0.00687325	0.790459	0.949742
240180	2310057J18Rik	0.00882511	0.597591	0.888714
270598	2310057K05Rik	-0.0218149	0.349747	0.767477
2810671	2310057M21Rik	0.00256429	0.891462	0.976451
1770438	2310057N15Rik	0.019356	0.270076	0.71101
5340091	2310058A03Rik	-0.00707066	0.680343	0.918036
4060403	2310058D17Rik	-0.0244633	0.318986	0.746338
2340292	2310058J06Rik	0.00738709	0.558712	0.873622
4280470	2310061B02Rik	0.00418217	0.74711	0.936793
6510400	2310061C15Rik	-0.0267901	0.470103	0.834834
7100086	2310061C15Rik	-0.0249294	0.520152	0.858489
6520092	2310061F22Rik	-0.030589	0.00634588	0.19131
3120348	2310061F22Rik	-0.106455	0.000968539	0.103925
1230392	2310061G22Rik	-0.00445886	0.848939	0.965842
2970037	2310061I04Rik	-0.00364778	0.839643	0.964286
4570768	2310061J03Rik	-0.012221	0.380816	0.787529
2370408	2310061J03Rik	-0.0299555	0.717934	0.928451
1170044	2310061K05Rik	-0.0166704	0.253228	0.697779
5080224	2310061N02Rik	-0.0219575	0.0679778	0.448811
4010731	2310065F04Rik	0.00261869	0.740806	0.934792
2140064	2310065K24Rik	-0.0466128	0.15826	0.597977
3120437	2310065K24Rik	-0.0408046	0.168457	0.611541
1030239	2310066E14Rik	0.0219553	0.456283	0.827431
6220528	2310066I10Rik	0.00766017	0.549422	0.869731
5820142	2310067B10Rik	-0.0924781	0.0736403	0.461122
5700075	2310067E19Rik	0.00204337	0.828341	0.961032
4570349	2310067P03Rik	-0.0114679	0.526909	0.861009
5270014	2310075M15Rik	-0.0513393	0.00189459	0.127509
6560707	2310075M15Rik	-0.0406496	0.48911	0.844139
3840129	2310076E21Rik	0.00248156	0.885067	0.974912
1110129	2310076L09Rik	-0.000251389	0.992989	0.998028
2230400	2310076L09Rik	-0.0336995	0.719982	0.929056
5420356	2310076O14Rik	0.0121939	0.478247	0.838562
1190209	2310079F23Rik	-0.0314216	0.0919465	0.497067
1190397	2310079F23Rik	-0.00537701	0.790415	0.949742
4850403	2310079G19Rik	0.00231631	0.886317	0.9752
7150349	2310079N02Rik	0.131556	0.00606706	0.188169
2690241	2310079N02Rik	0.0237963	0.353356	0.769685
6900762	2310079P03Rik	-0.0489159	0.187069	0.634655
4220082	2310079P10Rik	0.00565724	0.751864	0.938242
150537	2310079P12Rik	-0.00901761	0.722053	0.92938
3400601	2310081J21Rik	-0.00203774	0.911937	0.98138
7330280	23309032_1	-0.035251	0.0659128	0.444069
510551	2400001E08Rik	0.0280367	0.642315	0.903997
1410209	2400002C23Rik	0.0214031	0.288902	0.726239
3870450	2400003C14Rik	-0.00202293	0.936652	0.986152
50170	2400003C14Rik	-0.0164321	0.407934	0.802905
780600	2400003C14Rik	-0.00606766	0.909415	0.980841
4900411	2400006N03Rik	-0.00161943	0.950541	0.989769
6940273	2400007A17Rik	0.017412	0.343632	0.763531
160576	2400009B08Rik	0.0946143	0.0339763	0.347209
4900735	2400010C15Rik	-0.0206411	0.573133	0.879624
4880630	2400010D15Rik	-0.0227113	0.582219	0.882164
4640747	2400010G15Rik	-0.0243766	0.134524	0.566694
4120091	2400010G15Rik	-0.01198	0.446284	0.821782
6220722	2410001C21Rik	-0.12282	0.0381094	0.364958
2900039	2410001C21Rik	-0.248027	0.01142	0.240842
4610056	2410001C21Rik	-0.121406	0.0399891	0.371604
730632	2410002F23Rik	0.0192171	0.199455	0.647606
2490367	2410002F23Rik	-0.133066	0.0506437	0.406126
7000324	2410002F23Rik	-0.109288	0.0469463	0.395199
7160670	2410002I01Rik	-0.0332511	0.243079	0.6891
2710730	2410002O22Rik	0.0826355	0.0281596	0.3247
6580307	2410003J06Rik	0.00388694	0.824488	0.959689
4040184	2410003K15Rik	0.0314642	0.0752345	0.465478
1940379	2410003P15Rik	0.0198746	0.0889765	0.492295
730367	2410003P15Rik	0.0222821	0.524353	0.85992
3870717	2410004A20Rik	-0.0232582	0.173832	0.61806
3450309	2410004B18Rik	0.0435562	0.0662532	0.445498
870241	2410004L22Rik	0.271816	0.00120054	0.112007
1770608	2410004N05Rik	-0.00493731	0.71208	0.926756
3800328	2410004N11Rik	-0.0151654	0.45664	0.827533
4540176	2410004P03Rik	0.0348555	0.206791	0.654987
3360546	2410005G18Rik	-0.0120815	0.45726	0.827828
2350408	2410005O16Rik	-0.0277855	0.395836	0.796281
2450148	2410005O16Rik	-0.0128932	0.500433	0.849424
6450403	2410005O16Rik	-0.0421235	0.186713	0.634347
6220358	2410006F04Rik	-0.0181494	0.151003	0.587623
2570735	2410006H16Rik	0.0537697	0.234018	0.681781
5340037	2410008A19Rik	-0.0127474	0.39802	0.797303
7040181	2410008K03Rik	0.0251623	0.327136	0.752988
2490768	2410012H22Rik	-0.0234373	0.357539	0.772355
1110369	2410012M07Rik	0.0295814	0.101225	0.513999
2000095	2410013I23Rik	0.0323523	0.056808	0.422668
4480474	2410014A08Rik	0.0438427	0.179917	0.625426
7570465	2410014A08Rik	0.0410763	0.179337	0.624531
70703	2410014A08Rik	0.0342597	0.308161	0.741389
1690204	2410014A08Rik	0.0150288	0.555907	0.872398
6480128	2410015A16Rik	-0.0166825	0.271778	0.712257
4590010	2410015C20Rik	-0.00321631	0.872186	0.972194
3830288	2410015M20Rik	-0.03855	0.378623	0.786225
1980446	2410015N17Rik	-0.127545	0.115203	0.539237
3890259	2410016F01Rik	0.0336602	0.418054	0.808211
2340470	2410016F19Rik	0.0167037	0.475547	0.837548
5560577	2410016F19Rik	-0.0057807	0.776575	0.946186
6250370	2410016O06Rik	-0.00913906	0.828665	0.961186
670112	2410016O06Rik	-0.0123705	0.735205	0.933404
1580273	2410017I17Rik	-0.0629915	0.0293411	0.329595
6220133	2410017P07Rik	-0.0374735	0.25111	0.695995
3940735	2410017P09Rik	-0.0164791	0.366241	0.777155
4880296	2410017P09Rik	-0.0328526	0.463734	0.831883
6280630	2410018C17Rik	-0.0367257	0.250236	0.695023
3780066	2410018C20Rik	0.0298759	0.14091	0.573788
5050747	2410018E23Rik	0.00665543	0.640526	0.903428
6280408	2410018G20Rik	-0.100623	0.0122726	0.247425
6940048	2410018G20Rik	-0.107619	0.010592	0.233733
3290372	2410018I08Rik	-0.0181063	0.314432	0.744004
160204	2410018L13Rik	-0.0101538	0.548208	0.868922
4480753	2410018L13Rik	-0.0659686	0.0155562	0.266648
5490195	2410018M08Rik	-0.0441876	0.666017	0.913051
7210095	2410019G02Rik	-0.0279605	0.323007	0.749661
5420725	2410022L05Rik	-0.0187378	0.479579	0.839411
7100241	2410022M11Rik	0.0230254	0.3141	0.744004
7200064	2410024N13Rik	-0.000885177	0.970671	0.994745
2340673	2410025L10Rik	-0.0240107	0.115507	0.539468
4670689	2410025L10Rik	-0.0904531	0.052963	0.412703
6840292	2410026K10Rik	-0.00544305	0.835828	0.962687
1850707	2410030I24Rik	-0.00290205	0.857389	0.968591
4540209	2410041F14Rik	-0.0183739	0.283254	0.722243
6560468	2410042D21Rik	0.0125185	0.356375	0.771349
7560132	2410042D21Rik	-0.0138251	0.58199	0.882053
2760131	2410042D21Rik	0.0250512	0.286031	0.724498
7000341	2410044A07Rik	-0.0153013	0.511809	0.855213
5900554	2410051C13Rik	-0.00385396	0.814532	0.95648
3060176	2410066E13Rik	-0.00194974	0.897974	0.977986
6450475	2410072D24Rik	0.0090704	0.700777	0.923841
2060600	2410075B13Rik	-0.117236	0.0174563	0.276394
1400414	2410076I21Rik	-0.0410821	0.587134	0.884415
4060270	2410078J06Rik	0.00155947	0.899846	0.978373
5490414	2410078J06Rik	-0.0013845	0.955304	0.990874
7570523	2410080H04Rik	-0.0200205	0.244991	0.690878
6760092	2410080I02Rik	0.0113269	0.605897	0.891769
770722	2410081M15Rik	-0.0143917	0.638568	0.902241
2490437	2410081M15Rik	0.0257369	0.0772235	0.468311
7200730	2410088K16Rik	0.02055	0.210487	0.660047
7040739	2410089E03Rik	-0.0212484	0.178095	0.622919
5050397	2410089E03Rik	-0.0166636	0.0402743	0.372429
4880376	2410091C18Rik	-0.00196218	0.94229	0.987278
1340519	2410091C18Rik	-0.00308394	0.846304	0.965155
5560273	2410091C18Rik	-0.024362	0.309917	0.742072
4610091	2410091N08Rik	-0.021533	0.140603	0.573547
1980068	2410095B20Rik	-0.0158191	0.553019	0.871258
5220113	2410098H20Rik	-0.0223922	0.301982	0.736939
3060577	2410116G06Rik	-0.0132455	0.302929	0.737538
4920397	2410116I05Rik	0.0103976	0.668009	0.913731
3520739	2410124H12Rik	-0.00810497	0.447661	0.822137
150315	2410127L17Rik	-0.0127437	0.670125	0.914379
6400327	2410127L17Rik	-0.00677211	0.737766	0.93375
4730463	2410127L17Rik	-0.0160083	0.380298	0.787082
4180201	2410127L17Rik	0.00043416	0.986303	0.996915
3930202	2410129H14Rik	-0.0367131	0.258109	0.701911
4210397	2410129H14Rik	-0.00791299	0.559615	0.874123
4060296	2410131K14Rik	-0.0490437	0.416666	0.807791
7380240	2410131K14Rik	0.0155125	0.465123	0.832756
3420131	2410137M14Rik	0.00630322	0.750818	0.938022
4040040	2410142K10Rik	-0.000881958	0.967803	0.994363
2370053	2410146L05Rik	-0.00981631	0.696813	0.922928
2570270	2410152H17Rik	-0.0177494	0.156569	0.595485
6110424	2410153K17Rik	0.00212433	0.874291	0.972818
840280	2410157M17Rik	-0.0207031	0.200851	0.648742
1780491	2410164B09Rik	0.0169542	0.296792	0.732482
460390	2410166I05Rik	-0.0232511	0.676527	0.91655
6580343	2410170E21Rik	-0.0199856	0.450944	0.823588
7040093	2410170E21Rik	-0.0134964	0.533668	0.862827
6940239	2410187C16Rik	-0.0242554	0.0992007	0.50946
4880020	2410187C16Rik	-0.0075068	0.717647	0.92825
1090634	2500001D14Rik	0.0542109	0.0424454	0.380739
7560204	2500001H09Rik	-0.0194525	0.256299	0.700453
3370091	2500001N03Rik	-0.0133114	0.448236	0.822467
5490767	2500002A22Rik	-0.00253212	0.85931	0.969163
1030280	2500002E12Rik	0.0167019	0.363046	0.775575
1740445	2500002G23Rik	-0.026074	0.299026	0.734522
4280445	2500002L14Rik	0.031407	0.431028	0.81431
1780730	2500003M10Rik	0.00115342	0.973482	0.994968
160008	2500003M10Rik	-0.00578218	0.767531	0.94316
7610594	2500003M10Rik	-0.00527697	0.727861	0.931048
4250253	2500003M10Rik	-0.0145107	0.599202	0.88921
2850307	2500004H21Rik	-0.0290223	0.505362	0.852365
4560673	2510002A14Rik	-0.0013391	0.947421	0.989126
1090630	2510002D24Rik	-0.0568503	0.0315499	0.337482
6560296	2510002J07Rik	-0.0827765	0.444107	0.820782
610593	2510003D18Rik	0.00117385	0.913601	0.981791
3800091	2510003E04Rik	0.0579588	0.21981	0.669456
4670092	2510006D16Rik	-0.0965454	0.0196632	0.288971
1190176	2510008P16Rik	0.0263846	0.0294771	0.330712
870370	2510009E07Rik	0.063049	0.0263128	0.31688
2260487	2510009E07Rik	-0.0299281	0.100718	0.512668
7610239	2510009E07Rik	0.117311	0.108075	0.526407
6110474	2510010F15Rik	0.0802773	0.0507692	0.406797
6290193	2510010K19Rik	-0.0599951	0.00087406	0.103338
5910463	2510012J08Rik	-0.0482664	0.0714433	0.45814
2810767	2510012J08Rik	-0.107914	0.00626496	0.190233
3130224	2510016D11Rik	-0.0224033	0.295926	0.732154
6770300	2510022D24Rik	-0.0998566	0.0249735	0.31024
290463	2510025K24Rik	-0.00121403	0.930282	0.985008
6590358	2510039O18Rik	0.0283293	0.0916254	0.496635
2760494	2510040D07Rik	-0.0445849	0.167751	0.610801
1110079	2510042H12Rik	0.00593877	0.830093	0.961611
7150372	2510047L19Rik	-0.000133681	0.996333	0.998825
5260044	2510048L02Rik	-0.0316043	0.215046	0.665032
2070706	2510049I19Rik	-0.0172084	0.309765	0.741962
270719	2510049I19Rik	0.000742579	0.95051	0.989769
1110452	2510049J12Rik	0.010048	0.815461	0.956677
4560280	2600001B17Rik	-0.00983338	0.803365	0.953045
2940129	2600001G24Rik	-0.00979426	0.497031	0.847719
150646	2600005C20Rik	-0.0453386	0.368962	0.778735
1340497	2600005J22Rik	-0.00606539	0.607814	0.892599
7210008	2600006K01Rik	0.000823259	0.934157	0.985835
1240603	2600006L11Rik	0.0164274	0.288337	0.725424
4560470	2600009E05Rik	-0.0971888	0.00256867	0.138467
650184	2600009P04Rik	-0.00118101	0.948175	0.989222
620066	2600010E01Rik	0.0226661	0.337355	0.760329
6290730	2600010L24Rik	0.00733821	0.635495	0.901237
7150332	2600011C06Rik	-0.0318929	0.47492	0.837123
4920358	2600011C06Rik	0.0286948	0.0228654	0.302137
3850768	2600011C06Rik	-0.010806	0.644783	0.904688
3890762	2600011E07Rik	-0.072443	0.129876	0.559951
150070	2600013E07Rik	-0.0075217	0.289637	0.726957
1990348	2600014M03Rik	-0.00126624	0.942081	0.987224
1050301	2610001C07Rik	0.00246568	0.900347	0.978373
990619	2610001E17Rik	0.00522072	0.689533	0.921229
4890561	2610001J05Rik	0.0443365	0.0517893	0.409906
3890240	2610001J05Rik	-0.0383482	0.0442836	0.386658
1340458	2610002B11Rik	-0.0357419	0.388178	0.791926
2070328	2610002D18Rik	-0.00157864	0.926164	0.984567
5050445	2610002J02Rik	0.0164359	0.764359	0.9418
5870594	2610002M06Rik	0.0825027	0.0139718	0.256492
5270204	2610003J06Rik	-0.129515	9.12004e-05	0.0601742
580398	2610005M20Rik	-0.0146842	0.528123	0.861628
430377	2610008E11Rik	0.0017709	0.932455	0.985471
5220608	2610008E11Rik	-0.0168725	0.468942	0.83478
3850097	2610009E16Rik	-0.22466	0.0268065	0.319512
3120370	2610009I02Rik	-0.0460943	0.0392701	0.369072
2140376	2610009O05Rik	0.0229907	0.376541	0.784356
4850427	2610010A15Rik	0.00792227	0.625148	0.898246
50427	2610010G17Rik	0.00289493	0.924351	0.983999
4120156	2610011C24Rik	-0.0238314	0.097301	0.506126
2810768	2610011E03Rik	-0.00574827	0.69955	0.923755
1580754	2610014I16Rik	-0.0517946	0.0477036	0.397436
3710301	2610015J01Rik	0.0150152	0.629202	0.899604
4260068	2610016A17Rik	-0.0431419	0.0260107	0.315424
3190162	2610016C23Rik	-0.00323217	0.866531	0.970788
1240338	2610016D08Rik	-0.0563741	0.0205114	0.292252
130630	2610016F04Rik	0.0310541	0.520891	0.858617
2260086	2610017A06Rik	0.0118094	0.450567	0.823502
2510373	2610017G09Rik	0.0104335	0.629347	0.899604
6280475	2610017I09Rik	-0.00316706	0.747042	0.936793
2260221	2610018G03Rik	-0.00837317	0.541622	0.867154
7650348	2610018G03Rik	-0.0165282	0.539332	0.866142
7650632	2610018I05Rik	-0.00363688	0.580239	0.881405
7150360	2610019A05Rik	0.0101931	0.609528	0.893009
2470309	2610019E17Rik	-0.125499	0.0240726	0.306188
5390706	2610019N13Rik	-0.0238289	0.482448	0.840425
2970100	2610019N19Rik	0.00191345	0.935228	0.985893
2490050	2610019P18Rik	-0.013755	0.462286	0.831484
3120221	2610020C11Rik	-0.123454	0.00166352	0.12313
1260661	2610020H08Rik	-0.00330524	0.921378	0.983371
6110328	2610020H08Rik	-0.0240275	0.22722	0.675559
4760095	2610020H08Rik	-0.0255444	0.15657	0.595485
5090136	2610020J05Rik	0.0118657	0.563105	0.875457
6370563	2610020O08Rik	-0.0397202	0.125077	0.552698
450022	2610020O08Rik	0.0280374	0.32227	0.749189
380491	2610021A01Rik	0.0142661	0.493428	0.84629
3870017	2610021I23Rik	0.0212378	0.181251	0.627447
1780386	2610021J01Rik	-0.00761776	0.554784	0.872344
2350470	2610021K21Rik	0.00915201	0.554195	0.872027
5310209	2610021K21Rik	0.00426891	0.8314	0.961799
4150131	2610021K21Rik	-0.00382125	0.868787	0.971303
5260093	2610022G08Rik	-0.0247954	0.227361	0.675675
3120424	2610024B07Rik	0.077477	0.0386086	0.36666
3170500	2610024E20Rik	0.0264713	0.561633	0.874916
10019	2610024G14Rik	-0.0385842	0.228414	0.676352
1110477	2610024G14Rik	-0.0511752	0.138046	0.569952
2710270	2610024G14Rik	-0.0355052	0.339991	0.761372
6100132	2610024H22Rik	0.0324341	0.523312	0.859446
4220553	2610024M03Rik	0.0606825	0.123337	0.550009
510768	2610024N24Rik	-0.0218553	0.217464	0.666824
5560494	2610027C15Rik	0.0248321	0.637158	0.901881
6660040	2610027F03Rik	0.00884438	0.618232	0.89582
4810524	2610027L16Rik	-0.0055263	0.838176	0.963933
5820598	2610028A01Rik	0.0103796	0.676985	0.916579
3420681	2610028E06Rik	-0.00759795	0.549947	0.869853
3370204	2610028F08Rik	0.0089242	0.644562	0.904521
4120685	2610028H07Rik	0.0925456	0.00113705	0.111646
240097	2610028H24Rik	0.00249631	0.811566	0.955757
6450544	2610028H24Rik	0.0242711	0.0625296	0.435869
1580097	2610029G23Rik	0.0678495	0.00611286	0.188169
240327	2610029G23Rik	0.0205598	0.423941	0.811665
1980246	2610029G23Rik	-0.0252398	0.118238	0.543398
5270039	2610029I01Rik	0.015958	0.346704	0.765586
2970274	2610029J22Rik	-0.0162783	0.514687	0.856283
6130132	2610029K11Rik	-0.0825686	0.06312	0.437189
7050674	2610030H06Rik	0.0191618	0.72893	0.931296
670398	2610030H06Rik	-0.00496535	0.581852	0.881992
1660273	2610034B04Rik	0.00751534	0.689445	0.921229
6650703	2610034B18Rik	0.0311693	0.221306	0.67068
1030091	2610034E13Rik	-0.00335181	0.896374	0.977665
6380075	2610034E13Rik	0.0354372	0.0650853	0.44229
990156	2610034E18Rik	-0.00727725	0.649895	0.906422
5290349	2610034M16Rik	0.0202953	0.058127	0.425004
2850369	2610034M16Rik	-0.00286069	0.899395	0.978367
1090044	2610035D17Rik	-0.0300315	0.197743	0.645986
5490685	2610036A22Rik	0.00364432	0.782589	0.948176
2070605	2610036D13Rik	-0.0360526	0.381294	0.787875
[truncated: 43,282 more rows]
